# Supplementary material for: Transcriptomic Profiling of Fibropapillomatosis in Green Sea Turtles (Chelonia mydas) From South Texas
Source: Front Immunol. 2021 Feb 24;12:630988. doi: 10.3389/fimmu.2021.630988 (PMC7943941; doi:10.3389/fimmu.2021.630988)
Supplement: Supplementary Table 1 — Results of differential gene expression analysis of healthy vs. tumor tissue. [file Table_1.csv]

transcriptID	baseMean	log2FoldChange	lfcSE	stat	pvalue	padj
LOC102930327	22998.21624	2.921254217	0.169180524	11.35623755	6.91E-30	1.22E-25
CTHRC1	474.7907951	6.600201267	0.532242381	10.52190029	6.85E-26	6.06E-22
TBX20	13.78651428	21.75227832	2.148289577	9.659907372	4.46E-22	2.63E-18
LOC114021482	2490.948345	3.46715151	0.261415754	9.437654268	3.81E-21	1.69E-17
TBX4	38.38549709	-7.349942945	0.707514424	-8.975001403	2.83E-19	1.00E-15
LOC102948206	5.535081151	16.86122109	1.887600471	8.402848659	4.36E-17	1.29E-13
NLRC5	778.4396778	3.389167463	0.299407553	7.979649955	1.47E-15	3.71E-12
LOC114018352	1526.237471	4.264135753	0.415036814	7.864689701	3.70E-15	8.19E-12
CCER2	495.8560741	-7.75781764	0.873346044	-7.737846508	1.01E-14	1.99E-11
CD4	608.5173227	4.493303103	0.456907869	7.645530621	2.08E-14	3.68E-11
LOC102931356	180.3392977	3.49960123	0.332618938	7.51490953	5.70E-14	9.16E-11
LOC114020549	73.53572133	-5.627923312	0.64057096	-7.224684852	5.02E-13	7.41E-10
LGR5	20.39582095	-4.557546152	0.496756162	-7.161554139	7.98E-13	1.03E-09
TMSB4X	8796.593816	2.419686219	0.198305041	7.159103021	8.12E-13	1.03E-09
ADAM8	309.2686453	3.828918078	0.400292571	7.067126097	1.58E-12	1.75E-09
LOC102937624	519.8979983	3.268296875	0.320797759	7.070800256	1.54E-12	1.75E-09
HTRA3	491.2874019	2.965118905	0.286365173	6.862283157	6.78E-12	7.06E-09
MMP7	327.8287812	4.262199991	0.478232391	6.82136981	9.02E-12	8.87E-09
B2M	6676.551441	2.328109965	0.196132298	6.771500571	1.27E-11	1.19E-08
MMP9	852.808843	4.242813127	0.492534886	6.583925766	4.58E-11	4.05E-08
LOC114018218	927.5268853	3.977621684	0.463293903	6.42706857	1.30E-10	1.10E-07
LOC114019678	415.4965725	3.724046246	0.441469396	6.170407899	6.81E-10	5.48E-07
CIITA	472.8252602	3.151698087	0.350287252	6.142667405	8.11E-10	6.24E-07
IFI6	1414.721361	4.357624815	0.547885706	6.128330738	8.88E-10	6.55E-07
PRSS35	410.5020602	3.741981566	0.450134455	6.091472304	1.12E-09	7.92E-07
LOC114020851	273.6694275	4.646168398	0.60948546	5.982371419	2.20E-09	1.50E-06
IRF1	1926.604192	2.966926616	0.329469685	5.969977532	2.37E-09	1.56E-06
ITM2C	585.4121156	3.320310346	0.389105668	5.963188254	2.47E-09	1.56E-06
PLAUR	50.35280742	4.603153199	0.605804144	5.947719627	2.72E-09	1.60E-06
PSMB8	709.686482	3.16871468	0.36456403	5.948789515	2.70E-09	1.60E-06
LOC102946401	436.1823789	3.971170304	0.504899149	5.884680755	3.99E-09	2.28E-06
LOC102938491	991.3242138	2.892983943	0.326151282	5.804005829	6.47E-09	3.58E-06
SOCS1	265.3289965	3.117014939	0.371915579	5.692192144	1.25E-08	6.73E-06
LOC102943961	120.1400274	4.574001477	0.62910369	5.681100805	1.34E-08	6.97E-06
LOC114021481	642.0742511	3.776355407	0.490500158	5.660253851	1.51E-08	7.64E-06
LOC102930540	313.4549728	2.766083738	0.312657748	5.648616577	1.62E-08	7.95E-06
LOC114020545	93.42291788	-2.266727312	0.224712028	-5.637113976	1.73E-08	8.27E-06
LOC114018476	264.2147747	2.572123122	0.279934541	5.616038371	1.95E-08	9.10E-06
S1PR3	345.0613373	3.74609307	0.490321124	5.600601195	2.14E-08	9.69E-06
RFTN1	225.4656057	2.825092657	0.326492058	5.59000628	2.27E-08	1.00E-05
LOC114021518	15.09661681	-4.109527902	0.557913776	-5.573491885	2.50E-08	1.08E-05
LOC114020920	190.8603182	3.37737364	0.427806411	5.557124856	2.74E-08	1.13E-05
LOC114021212	17.71101781	-4.20849807	0.577465737	-5.556170465	2.76E-08	1.13E-05
LOC102942136	604.6219368	2.602253451	0.289474656	5.535038798	3.11E-08	1.25E-05
CRABP2	3809.842019	2.891340012	0.342789617	5.517495043	3.44E-08	1.35E-05
ENPP6	69.0457485	-3.910251919	0.531273143	-5.477882625	4.30E-08	1.66E-05
LOC114020546	213.4915867	3.02440794	0.371479702	5.449578881	5.05E-08	1.90E-05
ITGB7	110.1955185	3.473966994	0.457004448	5.413441829	6.18E-08	2.28E-05
RGS1	1173.463513	3.602928058	0.483096346	5.388010239	7.12E-08	2.57E-05
LOC102936807	6535.390365	-9.177961862	1.53683292	-5.321308356	1.03E-07	3.58E-05
SHISA6	125.0886254	3.959335884	0.55613157	5.321287345	1.03E-07	3.58E-05
LOC114019042	50.41621087	-5.979785701	0.936671464	-5.316469958	1.06E-07	3.60E-05
LOC102947575	611.7909535	2.805286479	0.339833574	5.312266405	1.08E-07	3.62E-05
LOC114021279	205.5443175	3.782440631	0.524360054	5.306355069	1.12E-07	3.67E-05
RASSF5	302.3654359	2.67554555	0.316612535	5.292101121	1.21E-07	3.89E-05
LOC102943254	603.7254627	4.673358543	0.696167961	5.276540643	1.32E-07	4.16E-05
FAM163A	4.750520498	-5.145936858	0.792062495	-5.234355731	1.66E-07	5.14E-05
DRAM1	264.2182061	2.692934332	0.324125158	5.223088335	1.76E-07	5.37E-05
LOC102939961	240.7605198	7.673441268	1.278848897	5.218318821	1.81E-07	5.42E-05
NES	462.8205188	3.697523811	0.520647649	5.181092853	2.21E-07	6.51E-05
RASD2	127.7206765	3.444262882	0.473060465	5.1669143	2.38E-07	6.90E-05
LOC102933716	1347.914516	3.488871924	0.482896955	5.154043524	2.55E-07	7.28E-05
KAZALD1	162.9362302	3.255420471	0.438960645	5.138092673	2.78E-07	7.76E-05
LOC102942540	521.3406803	2.048881435	0.204337261	5.133089434	2.85E-07	7.76E-05
WDR86	66.36845451	3.307015598	0.449399283	5.133554246	2.84E-07	7.76E-05
CYTIP	717.5646993	2.83685012	0.358648977	5.121581933	3.03E-07	8.12E-05
LOC102936120	45.27797377	-3.970162804	0.581061687	-5.111613567	3.19E-07	8.44E-05
LOC102933512	191.0964161	3.268546237	0.448263467	5.060743071	4.18E-07	0.000108693
LOC114020423	218.2091954	3.075293396	0.411876864	5.038625804	4.69E-07	0.000120266
LOC114021917	798.7093644	2.845525237	0.372237688	4.957921503	7.13E-07	0.000180144
LOC102930551	316.957251	3.330676137	0.470760695	4.950872411	7.39E-07	0.000184163
FYB1	684.5947698	2.698573965	0.344041855	4.937114303	7.93E-07	0.000194892
KLF7	408.8113944	2.141842591	0.2315511	4.931276899	8.17E-07	0.000198057
LOC102935661	212.1840443	5.277098608	0.868877405	4.922557066	8.54E-07	0.000204294
LEP	27.19119084	5.507909122	0.918623725	4.907242212	9.24E-07	0.000217959
STAT1	3769.851303	2.110902629	0.226665733	4.901061188	9.53E-07	0.000221971
LOC102931446	957.725173	2.611803523	0.329183037	4.896374788	9.76E-07	0.000224159
PRSS23	4096.790684	2.37531015	0.281018056	4.894027692	9.88E-07	0.000224159
LOC114022317	138.6683181	4.611278728	0.738418919	4.890555533	1.01E-06	0.000225261
UCP2	40.37916265	5.187792302	0.863508515	4.849740598	1.24E-06	0.000273485
LOC102940556	663.5114276	2.611198719	0.332607867	4.844138929	1.27E-06	0.000277841
LOC114019194	162.0832274	4.722803469	0.769318758	4.839090986	1.30E-06	0.000281515
LOC102931501	257.9958887	2.827201606	0.378207514	4.831214454	1.36E-06	0.000289357
LOC102947924	181.3454649	3.20786469	0.457456912	4.826388302	1.39E-06	0.000292926
LOC102930929	11219.10685	5.162891271	0.869332073	4.788608863	1.68E-06	0.000349674
THY1	935.1676472	3.395312807	0.501565252	4.77567534	1.79E-06	0.000368582
LOC114021918	584.9525259	3.099155345	0.441282245	4.75694495	1.97E-06	0.000399822
LOC102938693	121.0699485	3.471334399	0.521194843	4.741670861	2.12E-06	0.000421496
LOC102945845	2076.46227	-4.115286922	0.656923712	-4.742235461	2.11E-06	0.000421496
ETS1	1597.416842	2.108033734	0.234376499	4.727580371	2.27E-06	0.000441888
LOC102931284	135.5253754	2.919034747	0.405814669	4.728845197	2.26E-06	0.000441888
IRF8	431.9577215	2.791258204	0.379830854	4.715936538	2.41E-06	0.000462844
CXCR4	216.6149123	4.234182129	0.68677858	4.709206467	2.49E-06	0.000473247
LOC102935409	151.445261	3.236978128	0.479372595	4.666470619	3.06E-06	0.000576912
CD74	38673.43441	2.30095874	0.280238293	4.642330371	3.45E-06	0.000641788
COTL1	2435.978477	1.853355561	0.184605682	4.622585572	3.79E-06	0.000686211
KCTD12	290.2493627	2.431455816	0.309669118	4.622533314	3.79E-06	0.000686211
KRT18	10.0965141	-4.869020134	0.837080038	-4.622043244	3.80E-06	0.000686211
LOC102940780	489.2055962	2.390691015	0.301370967	4.61454874	3.94E-06	0.000704256
FGFR3	996.2092222	-2.943263956	0.421933262	-4.605619258	4.11E-06	0.000727813
LOC102930750	224.2873207	2.631980526	0.355266988	4.593673441	4.36E-06	0.000763136
LOC102931509	432.1138026	2.824102652	0.398468278	4.577786368	4.70E-06	0.000815361
CUNH16orf74	157.3794604	2.524400226	0.333439134	4.571749589	4.84E-06	0.000831065
LOC102936941	149.6618629	2.162047196	0.254761585	4.561312472	5.08E-06	0.000865073
GCH1	240.5006688	2.668957449	0.366392083	4.5551133	5.24E-06	0.000882496
SLC30A2	108.8659345	-2.113119157	0.244485398	-4.552906492	5.29E-06	0.000883394
BTLA	123.9582423	3.591568798	0.570092046	4.545877837	5.47E-06	0.000892492
LOC102935423	787.039956	2.958503132	0.431108038	4.542952017	5.55E-06	0.000892492
SH2D1A	126.7507421	3.875123609	0.63282968	4.543281861	5.54E-06	0.000892492
TRPA1	17.36948987	6.863307507	1.290432662	4.543675682	5.53E-06	0.000892492
DOCK2	361.9047525	2.405714163	0.309743875	4.538311413	5.67E-06	0.000904136
LOC102945341	96.33469368	2.619009479	0.358845675	4.51171518	6.43E-06	0.001016142
LOC114020614	2124.879709	2.41096002	0.31335286	4.50278328	6.71E-06	0.001050435
CDH20	36.79843148	-2.919183267	0.430205746	-4.461082365	8.15E-06	0.001265977
LOC102933520	186.2768599	7.019313076	1.350600782	4.456767059	8.32E-06	0.001280488
LOC102942600	92.24670734	2.79546119	0.403778193	4.446652196	8.72E-06	0.001308135
LOC102948326	320.2609256	2.264743208	0.284359052	4.44769807	8.68E-06	0.001308135
LOC114022315	115.1867667	4.324413483	0.74709087	4.449811417	8.59E-06	0.001308135
LOC102940625	28.69593924	-6.587308121	1.257783641	-4.442185395	8.90E-06	0.001324372
PTPRC	960.0056323	2.596651807	0.360002883	4.435108385	9.20E-06	0.00135723
GASK1A	11.61665799	-4.327094693	0.75235851	-4.42221979	9.77E-06	0.001428887
SLC15A2	38.03727447	-3.385630827	0.541852096	-4.40273433	1.07E-05	0.001550266
TNFRSF18	180.1803439	3.535155084	0.576037889	4.401021412	1.08E-05	0.001550266
LY86	226.7320114	3.239094492	0.509585764	4.393950243	1.11E-05	0.001588671
LOC102934154	343.1258266	3.630545634	0.599226915	4.389899001	1.13E-05	0.00160561
LOC102940704	2525.487511	3.517992069	0.574413523	4.383587728	1.17E-05	0.001639742
NXNL2	30.22749373	5.05056737	0.924820123	4.379843462	1.19E-05	0.001655036
MARCKSL1	1006.197077	2.069942657	0.245245451	4.362742108	1.28E-05	0.001775916
LOC102944405	17.44550656	-2.622188327	0.372615718	-4.353515564	1.34E-05	0.001838007
KCNH6	116.1767833	-3.254870038	0.518550452	-4.348410128	1.37E-05	0.001866839
LOC102936573	7.950909026	-4.398234338	0.782093717	-4.345047485	1.39E-05	0.001866945
LOC102946801	129.2239702	5.710704333	1.083827722	4.346358962	1.38E-05	0.001866945
IL2RB	175.8960653	2.879755799	0.433226362	4.338969104	1.43E-05	0.001904899
IKZF1	245.6338131	2.603687235	0.370501283	4.328425586	1.50E-05	0.001954315
LOC102941083	352.7538292	5.20820975	0.971552303	4.331428928	1.48E-05	0.001954315
SUCNR1	29.97694324	6.591354546	1.291427541	4.32959215	1.49E-05	0.001954315
INSYN1	7.828961802	-4.023341678	0.699073233	-4.324785352	1.53E-05	0.001972364
LOC102932431	17.55656384	-3.030099794	0.469779425	-4.321389327	1.55E-05	0.001988458
LOC114022414	17906.4534	-2.767603395	0.409685169	-4.314540843	1.60E-05	0.002036352
LOC102932289	38.95726852	-3.479333439	0.575037889	-4.311600135	1.62E-05	0.002048889
LOC114022683	1624.863212	-4.353394408	0.780304876	-4.297543834	1.73E-05	0.002167705
LCP2	489.2780355	2.68917181	0.393868186	4.288672885	1.80E-05	0.002240216
RSPO2	13.30025961	-3.721565409	0.63496385	-4.286173787	1.82E-05	0.00224971
CALCB	20.82094148	-5.362951312	1.018339429	-4.284378263	1.83E-05	0.002252205
DRGX	3.258438575	-4.658730455	0.854399129	-4.28222634	1.85E-05	0.002258419
LOC114021616	36.81034327	5.560968699	1.066909885	4.274933397	1.91E-05	0.002317643
ZIC1	30.4728195	4.906426205	0.914949114	4.2695557	1.96E-05	0.002358081
LOC102936460	223.761889	3.258483426	0.529631924	4.264250933	2.01E-05	0.002398485
LOC114020563	20.1190278	-3.3661994	0.555618664	-4.258675151	2.06E-05	0.002442586
LOC102948370	42.0857308	5.04036305	0.949621833	4.25470741	2.09E-05	0.002466333
TCERG1L	3.900805302	-4.670967396	0.863040579	-4.25352815	2.10E-05	0.002466333
CD83	399.4173931	2.591643823	0.374458474	4.250521576	2.13E-05	0.002483231
LOC102938731	228.9439863	2.949094196	0.459775305	4.239232021	2.24E-05	0.002594385
LOC114018933	271.0831566	3.396586346	0.566127285	4.233299491	2.30E-05	0.0026429
LOC114020900	130.5049717	2.726002303	0.407830948	4.232151364	2.31E-05	0.0026429
LOC102942434	280.9202665	2.695441544	0.400814162	4.229994112	2.34E-05	0.002643079
PLCB4	20.98699135	-2.590165648	0.375992132	-4.229252456	2.34E-05	0.002643079
ATP4A	16.84461457	5.447518049	1.054695204	4.216875198	2.48E-05	0.002774676
LOC102942686	215.6766478	3.393578805	0.568778303	4.208280786	2.57E-05	0.002864193
SLC2A6	78.42942883	3.248705976	0.535654975	4.198049266	2.69E-05	0.002977955
LOC102940281	240.1794224	4.410689236	0.813269377	4.193800149	2.74E-05	0.003015472
SLCO4A1	101.3576112	2.410320662	0.336430027	4.192017796	2.76E-05	0.003020506
LOC114020144	18.67612914	5.407270049	1.053447592	4.183663319	2.87E-05	0.00311451
PIK3R5	317.5190941	2.441841555	0.346772587	4.157887939	3.21E-05	0.003466256
BATF2	195.971765	3.115373239	0.511254376	4.137613954	3.51E-05	0.003742373
LOC102934626	52.53784533	4.853806854	0.931420267	4.137559586	3.51E-05	0.003742373
LCP1	2129.768213	2.472697019	0.356226355	4.134160759	3.56E-05	0.003769739
LOC102931868	184.7643757	2.37043664	0.331574066	4.133123729	3.58E-05	0.003769739
LOC102933320	676.4017132	2.438105413	0.348060141	4.131772774	3.60E-05	0.003769739
DRP2	7.481062258	-5.259191977	1.034106957	-4.118715139	3.81E-05	0.003966338
EXTL1	1308.596721	-1.98194042	0.238869254	-4.110786137	3.94E-05	0.004057311
LOC102947706	280.7844451	2.631735124	0.396927732	4.110912369	3.94E-05	0.004057311
LOC114022239	15371.86161	-4.299908846	0.80444188	-4.102109708	4.09E-05	0.004188186
HOXD11	8.402565868	-4.606074577	0.879674692	-4.099327409	4.14E-05	0.004190406
LOC114018587	57.16441335	-8.449297034	1.816958399	-4.099872092	4.13E-05	0.004190406
CLIP3	88.24398722	3.10795102	0.515539834	4.088822785	4.34E-05	0.004359821
LOC114018831	30.17693675	-2.681693715	0.411620474	-4.085544386	4.40E-05	0.004391304
TNIP3	169.2221431	2.10322248	0.270097781	4.084529971	4.42E-05	0.004391304
LOC102945929	51.05535926	4.258073699	0.798018143	4.0827063	4.45E-05	0.004401193
LOC114020978	68.03902637	2.77698501	0.436305968	4.072795563	4.65E-05	0.004555168
NOS2	92.04436512	4.069193528	0.753708262	4.072124035	4.66E-05	0.004555168
LOC102930923	9.439762151	-4.138974244	0.772144789	-4.065266367	4.80E-05	0.00461932
LOC102933388	145.7161485	2.726426682	0.424764369	4.06443386	4.81E-05	0.00461932
LOC114022155	1433.692728	-4.072874322	0.75616351	-4.063769647	4.83E-05	0.00461932
TRMT9B	20.31988747	-2.566080518	0.385155442	-4.066099938	4.78E-05	0.00461932
LOC102941466	338.9761034	2.01029031	0.248976652	4.05777128	4.95E-05	0.004714067
AMDHD1	57.33496332	-2.789582123	0.441272712	-4.05550145	5.00E-05	0.004727743
LOC102947416	59.88989745	2.824684694	0.45002885	4.054594931	5.02E-05	0.004727743
MCOLN2	90.44163369	2.922700247	0.475531166	4.043268627	5.27E-05	0.004935885
FAM107A	15.8697358	-4.665706795	0.910577799	-4.025693137	5.68E-05	0.005291491
IL21R	359.5472787	2.723850179	0.429026595	4.018049692	5.87E-05	0.005437439
IGSF21	7.189641659	-3.417698937	0.603160274	-4.008385566	6.11E-05	0.005635269
COL26A1	161.5693562	3.411955793	0.60296545	4.000155882	6.33E-05	0.005804648
ST8SIA4	114.3724816	2.229906932	0.307580673	3.998648295	6.37E-05	0.005811627
LOC102940965	159.6071322	3.183819776	0.546349657	3.997110183	6.41E-05	0.005819507
DCSTAMP	32.48545347	3.323227322	0.581685452	3.993958097	6.50E-05	0.005837587
RGR	21.69638278	-3.780745039	0.696233176	-3.993985258	6.50E-05	0.005837587
LOC102945256	266.3345356	2.029629888	0.257957848	3.991465647	6.57E-05	0.005869497
LOC114021036	68.84782346	6.365342936	1.345097641	3.988812984	6.64E-05	0.005905684
LOC102937600	45.90265229	4.192735779	0.803936417	3.97137847	7.15E-05	0.006323314
KMO	21.32321338	5.508414368	1.136385503	3.967328302	7.27E-05	0.006399706
COLGALT2	53.38497498	3.866651578	0.724599351	3.956188443	7.62E-05	0.006672242
LOC102929945	206.0132164	4.663072577	0.926208446	3.954911655	7.66E-05	0.00667493
ADGRD1	30.65457969	-3.735059232	0.694558023	-3.937841248	8.22E-05	0.007132811
LOC102940411	681.8860885	2.848959766	0.470744302	3.927736904	8.57E-05	0.007366916
NRSN2	20.39704014	5.792172241	1.219905063	3.928315723	8.55E-05	0.007366916
COL19A1	758.8362858	2.149284293	0.293674514	3.913462824	9.10E-05	0.007778734
ACOD1	30.62052778	5.883621909	1.249737331	3.907718678	9.32E-05	0.007927658
MYO1E	284.5946933	2.185829815	0.304941105	3.888717514	0.000100775	0.008533597
DCX	49.95888896	2.848096712	0.47767592	3.86893422	0.000109312	0.00921241
LOC102932687	90.93246467	-2.687703868	0.43662617	-3.865329162	0.000110939	0.009217873
LPAR1	220.8987983	2.20641777	0.31206757	3.86588638	0.000110686	0.009217873
UNC13A	12.37730074	-2.696616116	0.438884609	-3.865745309	0.00011075	0.009217873
LOC114020307	17.12935017	-3.399732969	0.621380179	-3.861939999	0.00011249	0.009303044
GALNT8	5.278060858	-3.984312459	0.773093585	-3.860221477	0.000113284	0.009319916
IL22RA2	15.64820738	5.506805359	1.167800782	3.859224475	0.000113747	0.009319916
LOC102930865	58.16954167	-2.649827834	0.428157633	-3.853318752	0.000116528	0.009503706
LOC114018601	124.3626146	2.919172263	0.498346039	3.851083607	0.000117596	0.009546881
IL27RA	149.7043307	2.54380883	0.401035466	3.84955686	0.000118332	0.009562715
HSPH1	485.718242	1.868899709	0.226004848	3.84460651	0.000120746	0.009713469
BATF3	63.19420637	3.362029102	0.615299076	3.838830898	0.000123622	0.009866873
BCL2A1	36.84660695	3.602353962	0.677954084	3.838540134	0.000123768	0.009866873
VAV1	267.6695415	2.29939119	0.338707339	3.83632428	0.000124889	0.009911632
FNDC1	827.508537	2.966422366	0.513831554	3.826978605	0.000129726	0.010203942
LOC102948349	50.97309943	-3.767276452	0.72291148	-3.82796031	0.00012921	0.010203942
LOC102942446	663.1947073	4.429422412	0.897695247	3.820252388	0.000133315	0.010420466
PTPRE	159.5677426	2.629995759	0.426742639	3.819622441	0.000133656	0.010420466
PREX1	721.0680876	1.987007185	0.258501323	3.81819007	0.000134434	0.010435171
PLXNC1	500.437446	2.685519493	0.441674765	3.816200574	0.000135522	0.010473688
LIMD2	43.02895302	3.089613562	0.547725641	3.815073469	0.000136142	0.010475863
LAG3	20.21418595	6.407713673	1.419543686	3.809473232	0.000139263	0.01066961
LOC102936683	186.79045	2.769366932	0.465503333	3.80097586	0.000144127	0.010950932
PARVG	157.4625508	2.452898918	0.382251484	3.80089804	0.000144173	0.010950932
CEMIP	259.1163127	3.238785954	0.589860236	3.795451561	0.000147375	0.011146334
SCNN1A	46.43540301	-2.955429499	0.515515535	-3.793153387	0.000148746	0.011202172
LOC102942718	601.3174138	2.765771212	0.466230842	3.787332483	0.000152273	0.011419206
LOC102945689	265.9700955	-4.876320051	1.025196022	-3.781052568	0.000156167	0.011612765
LOC114020059	122.1078497	3.352438976	0.622068982	3.781636835	0.000155801	0.011612765
LOC102940082	417.589971	1.996010147	0.263539363	3.779360074	0.000157232	0.011643057
LOC102943966	65.94557246	3.045442637	0.541373141	3.778249201	0.000157935	0.011646375
TMEM26	134.6956062	2.736329705	0.459730118	3.776845667	0.000158827	0.011663575
WIPF3	51.18111132	-2.828107232	0.484211402	-3.775432021	0.000159731	0.011681454
LOC114019634	601.2852846	2.308893418	0.346820768	3.773976465	0.000160666	0.011701504
LOC114020796	116.3883251	2.910918979	0.507033137	3.768824639	0.000164018	0.011896687
CDNF	12.13762579	-2.44847186	0.385417144	-3.758192601	0.000171145	0.012342509
LOC114022415	183.7640838	4.633678152	0.967031147	3.757560616	0.000171578	0.012342509
NCKAP5	173.0470648	-2.295373238	0.344828541	-3.756571988	0.000172257	0.012342509
LOC102929333	717.5220827	2.645401281	0.438714576	3.750505165	0.000176479	0.012550136
LOC102937696	356.5903112	-6.648169069	1.506432902	-3.749366508	0.000177282	0.012550136
PLEK	104.4587666	3.104265382	0.561209381	3.749519257	0.000177174	0.012550136
MMP23B	603.5444198	2.06559642	0.284365153	3.747282001	0.000178761	0.012604437
LOC102939344	68.06007849	2.335812026	0.356857687	3.743262582	0.000181646	0.012757044
FGF14	212.4756786	3.213794005	0.591982368	3.739628279	0.000184293	0.01289174
LOC102944587	120.6004151	3.467304467	0.660221556	3.737085597	0.000186166	0.012971489
LOC102933651	24.59337411	6.609724093	1.502084315	3.734626636	0.000187994	0.01301683
LOC114022388	35.73215072	-2.590751985	0.425991499	-3.734234108	0.000188287	0.01301683
CD79B	154.2302245	4.400333117	0.911161092	3.731868214	0.000190065	0.013088596
LOC102932895	2991.025116	5.248843903	1.139038804	3.730201191	0.000191327	0.013124434
CD28	166.8413885	2.665718474	0.447199881	3.724773963	0.00019549	0.013358253
LOC114020343	63.28333223	2.977074957	0.531682532	3.718525316	0.000200389	0.01364034
HCK	364.7967642	2.742229714	0.468753854	3.716726162	0.000201821	0.013685164
NPTX2	6.82261336	-5.12768667	1.112759208	-3.709415875	0.000207738	0.01403262
LY96	92.03291154	2.717772785	0.463353479	3.707262089	0.000209512	0.01409865
NTN3	352.1172293	2.582380616	0.427540164	3.701127401	0.000214644	0.014389256
CPLX3	3.466589652	-3.783935828	0.752457786	-3.699790048	0.000215778	0.014410707
LOC114022397	4.977763535	-3.333655351	0.630981853	-3.698450818	0.000216919	0.014432477
BCAS1	159.5800547	2.585850928	0.429322875	3.693842145	0.000220891	0.014478993
LOC102936238	334.9264634	3.131519255	0.57660755	3.696655123	0.000218459	0.014478993
TUBB3	382.0812135	-2.769478032	0.479000414	-3.69410543	0.000220662	0.014478993
VSTM2A	4.52682964	-5.26807139	1.15505311	-3.695129993	0.000219774	0.014478993
LOC102945080	114.673282	2.650063411	0.448067713	3.682620646	0.000230849	0.015075859
INHBA	86.71529753	3.284244069	0.622348391	3.670362292	0.000242207	0.015701752
VXN	16.35917802	5.75890646	1.296457697	3.670699376	0.000241888	0.015701752
ATOH1	3.083331896	-5.108116735	1.120219053	-3.667244119	0.000245179	0.015836396
ASAH2	11.00277489	-2.582847057	0.432012998	-3.663887578	0.000248416	0.015929217
RIMBP2	8.473855588	-3.699314315	0.736561106	-3.664752717	0.000247578	0.015929217
RHOH	190.9103595	2.443739592	0.394393137	3.660661044	0.000251565	0.016072939
WIF1	33.91563963	3.564580106	0.702214641	3.652131354	0.000260073	0.01655672
LOC114018546	92.04872356	2.265226764	0.346905672	3.647178079	0.000265136	0.016818567
FOXS1	335.980778	2.098842548	0.30190417	3.639706422	0.000272949	0.01725233
LOC102938297	28.96857611	3.757874591	0.760378308	3.626976941	0.000286759	0.018060708
BIN2	255.5076147	2.367819128	0.377235639	3.625901125	0.000287956	0.018071762
LOC102929303	1354.394407	2.528586983	0.422298334	3.619685089	0.000294962	0.018446054
SP5	112.965286	3.242291335	0.619913795	3.617101849	0.00029792	0.018565457
LOC114018713	90.32361643	2.491064826	0.412682185	3.613106842	0.00030255	0.018787822
IKZF3	102.631847	2.794102643	0.498123172	3.601724922	0.000316113	0.019561411
LOC102947182	286.1335079	-4.068896629	0.852797212	-3.598624133	0.000319905	0.019727113
COL13A1	57.97047858	2.407479245	0.391219149	3.597674722	0.000321075	0.019730493
GPR143	171.7181604	-2.986858869	0.553094729	-3.592257825	0.000327825	0.020075611
TMEM140	636.6583886	1.963403243	0.268267643	3.591201803	0.000329157	0.020087635
LOC102934212	35.77465859	7.105576391	1.700834716	3.589752922	0.000330992	0.020130201
TMEM173	154.0611157	1.92995282	0.260294847	3.572690083	0.000353333	0.021415358
ITGB2	604.1041212	2.284279707	0.36004752	3.566972791	0.000361129	0.021738981
LOC102937242	7.401687513	-5.351041892	1.219736267	-3.56719892	0.000360818	0.021738981
ZNF683	177.1767001	2.61206906	0.452556313	3.562140258	0.000367844	0.022068132
IL12RB2	270.7613744	1.924359479	0.259696244	3.559387168	0.000371721	0.022177224
PIK3AP1	157.7072928	2.282863016	0.360448801	3.559071395	0.000372168	0.022177224
LOC114022531	139.4534529	2.308267346	0.368562668	3.549646942	0.000385748	0.022909296
RAC2	631.1338427	2.241253185	0.349858037	3.547876718	0.00038835	0.02298668
EDAR	41.65039924	-3.392361745	0.675577862	-3.541208025	0.000398299	0.023300461
HCN3	126.5704775	-2.405286139	0.397078623	-3.539062687	0.00040155	0.023300461
ITGA5	1486.018797	2.315139972	0.371185768	3.543077574	0.000395486	0.023300461
LOC102937142	12.16531242	5.470283709	1.263095992	3.539148045	0.000401421	0.023300461
LOC102938425	25.93708444	3.339792235	0.661039092	3.539567122	0.000400784	0.023300461
PITX3	18.6389781	4.230676471	0.912420694	3.540775096	0.000398953	0.023300461
LOC102946494	25.51788918	4.051028433	0.863350419	3.533939831	0.000409414	0.023601999
LOC114021353	23.77630258	4.387372034	0.95850249	3.534025284	0.000409282	0.023601999
IL7	54.33218729	2.545450304	0.437529372	3.5322207	0.000412085	0.023678848
LOC114018278	19.29784563	3.101993968	0.596826514	3.521951387	0.000428383	0.024535653
P2RY8	133.4720608	2.949368809	0.554162743	3.517682909	0.000435332	0.024853257
LOC102934864	19.32968129	4.083399796	0.876850491	3.516448733	0.000437361	0.024888801
ADAM33	475.9655705	2.197533957	0.34075804	3.514323412	0.000440876	0.025008391
CRTAC1	79.23574649	-2.9315711	0.550849778	-3.506529686	0.000453991	0.025670061
LOC114018616	69.59208115	2.910263036	0.544996799	3.505090375	0.000456452	0.025727048
LOC102931955	17.31328787	3.537838816	0.72615793	3.494885496	0.000474265	0.026646175
HSPA12A	36.15730281	-2.989536266	0.569485957	-3.493565103	0.000476617	0.026693555
LOC102934445	29.88517798	3.636504095	0.755074239	3.491715063	0.00047993	0.026794321
LOC102931054	5.272867217	-3.588409071	0.741886734	-3.488954515	0.000484914	0.026987427
JPT1	1118.616719	1.488283589	0.14013754	3.484316826	0.000493395	0.027060451
LOC102929785	7.787041456	-2.401015438	0.402161527	-3.483713242	0.000494509	0.027060451
LOC102932982	14.61797646	6.278943148	1.514476753	3.485654789	0.000490934	0.027060451
LOC102936834	40.42731506	3.780778593	0.797945452	3.484923171	0.000492278	0.027060451
LOC102941305	218.38525	4.585914895	1.029162419	3.484304156	0.000493418	0.027060451
VCAM1	330.4295058	3.217909981	0.636739189	3.483231472	0.0004954	0.027060451
CUNH9orf152	29.34841597	2.779414962	0.511865722	3.47633156	0.000508323	0.027680948
LOC102932468	4699.936645	-4.398725351	0.980688999	-3.465650531	0.00052895	0.028651166
PTPN7	85.47983588	2.913721754	0.552231606	3.465433223	0.000529378	0.028651166
LOC114018492	914.6720475	2.484563467	0.428904184	3.461293971	0.000537585	0.029006667
SLC8A1	84.70631019	2.47981686	0.429368288	3.4464978	0.000567903	0.030549394
UGDH	1220.220886	1.818036759	0.237506326	3.444273553	0.000572596	0.0307085
LOC102948177	10.74273417	5.271746961	1.241379311	3.441129493	0.000579291	0.030973704
LOC114018751	55.74907493	6.098236214	1.484810986	3.433592735	0.000595638	0.031751833
LOC102947704	517.3701619	2.084487874	0.316233005	3.429394963	0.000604929	0.032053967
LOC114021619	71.62806941	3.042109727	0.595356317	3.430063088	0.000603441	0.032053967
LOC102937440	37.95792186	-2.472298034	0.429459622	-3.428257185	0.00060747	0.032092533
CRABP1	170.2665458	3.318663099	0.677657162	3.421587239	0.000622567	0.03279226
LOC102935130	94.76863947	5.223879315	1.235071344	3.419947628	0.000626332	0.032795333
LOC114020650	11.94843819	-3.04481723	0.597798874	-3.420577253	0.000624884	0.032795333
MS4A1	412.5051908	2.505399	0.440832419	3.414900844	0.000638052	0.033310473
LOC102935507	101.9671019	2.710406744	0.501944511	3.407561405	0.000655462	0.034118703
IL18R1	77.51352454	2.746742628	0.513908906	3.398934339	0.00067649	0.035110006
LOC102946337	68.08698961	3.478501815	0.730776668	3.391599545	0.000694859	0.035957946
CCND2	384.3595155	1.762763228	0.225298219	3.385571499	0.000710302	0.036649928
MYO1F	276.3999772	2.474301062	0.435810354	3.382895902	0.000717258	0.036901263
MOV10	933.4674731	2.324351938	0.391832847	3.379890044	0.000725148	0.037199059
CHRDL1	17.5039633	-4.469373779	1.027774538	-3.37561756	0.000736502	0.0376723
LOC102930036	8.30834459	-2.584828551	0.469812498	-3.373321396	0.000742672	0.037878417
PLCL2	74.150817	2.340215768	0.398911549	3.359681538	0.000780324	0.039684391
GPR174	114.3642694	2.634006289	0.487313079	3.353093444	0.000799137	0.040524729
GZMA	980.0404433	3.646661216	0.789587744	3.351953266	0.000802436	0.040575731
GREM2	347.904361	2.354907221	0.404714248	3.347812014	0.000814522	0.041069566
LOC102934016	7.44888018	-4.346510828	1.002912568	-3.336792194	0.000847513	0.042490888
SAMSN1	130.9764508	2.179975515	0.353596874	3.337064329	0.000846683	0.042490888
LIPI	8.838790819	5.19578994	1.257862237	3.335651407	0.000850998	0.042545092
PLOD2	662.1249087	2.170729259	0.351327563	3.332301203	0.00086131	0.042865035
TRIM69	21.64908311	4.45054416	1.035577386	3.332000298	0.000862242	0.042865035
LOC102931689	5730.350005	-6.131607912	1.543245469	-3.325205234	0.000883535	0.043800553
LOC102947272	1211.958494	-1.969810777	0.291758009	-3.324024519	0.000887284	0.043863551
EPB41L4B	76.48046811	-3.252450441	0.678195586	-3.321240194	0.000896184	0.044180112
FAM131B	21.84362302	3.277346764	0.686371576	3.317950281	0.000906806	0.044579602
STARD4	74.98162404	2.26971278	0.382811773	3.31680703	0.000910525	0.044638416
LOC114021274	24.43145796	-2.396697298	0.421681073	-3.312212449	0.000925612	0.045252723
LOC102937883	109.1837446	-2.607729609	0.485875918	-3.308930426	0.000936531	0.045660404
CRMP1	413.542733	-2.038659321	0.315626653	-3.29078458	0.000999084	0.048462517
HUNK	114.0416338	2.612914825	0.490147445	3.290672718	0.000999481	0.048462517
DCHS2	150.1623584	2.953375481	0.594288973	3.286911869	0.001012925	0.048582206
DOK2	139.5137586	2.306255665	0.397503558	3.286148359	0.001015675	0.048582206
LOC102929310	1148.665121	2.467258351	0.44631223	3.28751545	0.001010756	0.048582206
NUP210	103.5648525	2.133823928	0.344995435	3.286489658	0.001014445	0.048582206
PFKFB3	787.2334464	1.961823363	0.292451094	3.288834895	0.00100603	0.048582206
PMAIP1	33.82532597	3.602863111	0.792331712	3.285067443	0.00101958	0.048637521
LOC102943620	5.669175453	5.239282371	1.29267417	3.279467068	0.001040033	0.049479872
LOC102943476	410.7453445	2.259673944	0.384311406	3.277742797	0.001046407	0.049649625
IL1R2	27.26171186	2.90300493	0.581665261	3.271649618	0.00106922	0.050596404
LOC114018851	27.82204247	-3.222384693	0.680153011	-3.267477549	0.001085105	0.051211156
SRGN	753.564494	2.33276781	0.408062322	3.266088871	0.00109044	0.051326093
ITK	211.5638966	2.414267001	0.434300545	3.256424648	0.001128249	0.052964843
IL2RA	53.65196992	2.8696472	0.574876599	3.252258318	0.001144919	0.053463798
MSX1	6.113711727	-3.433425659	0.748144825	-3.252613102	0.001143491	0.053463798
LOC102932182	21.47628267	4.55607286	1.094749592	3.248297953	0.001160976	0.054052266
LPXN	440.2582076	2.453023014	0.447407727	3.247648459	0.001163629	0.054052266
LRRC27	97.51558563	2.424226612	0.439216839	3.242650292	0.001184235	0.054865408
LOC102930756	13888.90965	-4.553697117	1.097863608	-3.236920407	0.001208271	0.055832849
LOC102938923	83.21244778	2.768714175	0.547006513	3.233442623	0.001223079	0.056369928
NCF2	115.5293192	2.269034152	0.393294832	3.226673851	0.001252381	0.057570502
LOC102946144	34.94897871	2.877360577	0.582216745	3.224504607	0.001261908	0.057858167
LOC102936377	24.49884238	-2.321791447	0.410026168	-3.223675831	0.001265566	0.057875925
MYOT	9.796808647	-2.943516947	0.603624747	-3.219743653	0.001283053	0.058524401
LOC114021480	16.53239019	4.318775511	1.03187106	3.216269591	0.001298688	0.059085283
KLF2	1078.018092	2.257533634	0.392182253	3.206503166	0.001343588	0.060884166
LOC102943152	5.905165977	-4.798189786	1.184918829	-3.205443016	0.001348547	0.060884166
LOC102944149	45.13325088	2.675114511	0.522472258	3.206131015	0.001345327	0.060884166
ATP13A5	654.0422192	-3.632238214	0.821657521	-3.203571008	0.001357346	0.061125453
JCHAIN	1560.083322	3.745039504	0.857774011	3.200189641	0.001373372	0.061690193
LOC114022279	16.2330268	-2.736032636	0.543131071	-3.196341965	0.00139182	0.062360605
LOC102934518	6.123219384	4.92095934	1.229467046	3.189153668	0.0014269	0.063770901
TXNRD1	327.3333833	1.957514874	0.300515177	3.186244652	0.001441327	0.064253395
LOC102937329	158.1798889	3.514479807	0.790308973	3.181641478	0.00146443	0.065119292
PLS1	111.0776	2.403458049	0.441602094	3.178105508	0.001482408	0.065753524
LOC102942748	6.746609778	-3.226980861	0.701130746	-3.176270437	0.001491818	0.066005491
LOC114019558	68.68918378	3.053014545	0.647773075	3.169342204	0.001527844	0.067391478
MATK	34.25014946	2.821579053	0.574850368	3.168788185	0.001530759	0.067391478
GPR182	5.055591182	-5.624688895	1.466482223	-3.153593562	0.001612735	0.070824288
RERG	110.0705925	2.404394785	0.445529595	3.152191908	0.001620497	0.070989013
HHIPL2	8.255868909	5.205967974	1.335184777	3.150101803	0.001632136	0.071322319
IFI35	357.9091711	1.83178433	0.264741585	3.141872591	0.001678711	0.073133688
LOC102944936	1896.602392	2.178885337	0.375311481	3.141085197	0.001683231	0.073133688
NLRC3	170.2672007	2.362785683	0.433924367	3.140606492	0.001685984	0.073133688
CA14	5.049291011	-2.70207058	0.542148136	-3.139493555	0.001692401	0.073232566
LOC102932174	132.7531419	2.443213358	0.461071047	3.130132262	0.001747276	0.075422666
NLGN4X	9.181321341	-2.542648266	0.493333402	-3.12698929	0.001766064	0.07604816
IL7R	226.7793977	2.373772436	0.43961677	3.124931827	0.001778463	0.076211218
LOC114021849	59.56178398	3.199249467	0.703676923	3.125368186	0.001775826	0.076211218
HOXA13	1.828929263	-5.154996528	1.330898801	-3.121947759	0.001796588	0.076801974
LOC114019830	32.98960897	-2.253532891	0.401914993	-3.118900542	0.001815272	0.077413707
BASP1	565.0742285	2.228131279	0.394277972	3.114886871	0.001840155	0.078139239
LOC114018314	80.44697262	2.404148976	0.450808794	3.114732887	0.001841116	0.078139239
LOC102942720	71.9972297	2.563546413	0.502293223	3.112816065	0.001853115	0.078460345
SEMA5B	104.3023839	2.267329679	0.408356932	3.103485163	0.001912558	0.080783904
MAST1	6.114102551	5.16574416	1.343539567	3.100574231	0.001931458	0.081387959
C1QTNF4	5.405501643	-4.079820185	0.993778128	-3.099102404	0.001941079	0.081599095
SLC39A5	2.489825543	-4.163508868	1.021297927	-3.097537736	0.001951356	0.081836706
LOC102947950	124369.7201	-3.456027697	0.793531006	-3.095062044	0.001967717	0.082327804
ITGAL	519.2319506	2.380545118	0.446269867	3.093520806	0.001977967	0.082561455
TRIM14	270.3082212	1.741650648	0.239841261	3.092256285	0.001986413	0.082718899
LOC102933737	68.79804079	-2.498868459	0.485187273	-3.089257576	0.002006574	0.083362312
SYPL2	81.35096697	2.334886004	0.432335839	3.087613569	0.002017707	0.083628503
LOC114018292	15.49172238	3.104429745	0.68241391	3.083802536	0.002043732	0.084509271
LOC102946389	1517.487672	3.654530396	0.862353406	3.07823959	0.002082274	0.085702536
PARP14	994.6881199	1.793669632	0.257787235	3.078777856	0.002078516	0.085702536
IRF4	225.7007936	2.749273014	0.568479184	3.077110059	0.002090181	0.085828365
NRP2	2701.252131	1.930851665	0.302610164	3.076075343	0.002097448	0.085927411
ADAMTS13	17.58512639	-2.371942446	0.446860312	-3.070181914	0.002139284	0.087438921
LOC114019887	28.03450411	3.430889347	0.792632758	3.066854508	0.002163241	0.088214385
PTGER1	18.66290716	-2.76585701	0.576556805	-3.062763279	0.002193035	0.089223741
SPI1	416.3356939	2.200683371	0.392597007	3.058310048	0.002225891	0.090352814
LOC114018654	67.12938609	2.730587593	0.566161197	3.056704704	0.002237846	0.09063021
EMB	417.3394772	2.08023224	0.354061119	3.050976746	0.002280982	0.092077135
LOC102940155	27.41492637	5.121747615	1.351134608	3.050582518	0.002283979	0.092077135
LOC114018312	54.01045774	2.714475909	0.562193716	3.049617702	0.002291328	0.092163473
LOC102945062	5.394260169	-2.784678623	0.58541905	-3.04854894	0.002299495	0.09228221
LOC102947343	20.29071595	4.39363156	1.114678496	3.044493611	0.002330724	0.093323869
FGD2	79.17175847	3.086644413	0.685653955	3.043290856	0.00234006	0.093486204
HOXD12	2.908926552	-5.828728799	1.587623737	-3.041481862	0.002354167	0.093837964
NCF1	375.4509464	2.069428989	0.351920096	3.038840356	0.002374907	0.094441119
QRICH2	51.54363669	-2.356133968	0.446361221	-3.038198448	0.002379972	0.094441119
ANGPTL4	337.0489997	2.420307612	0.468431058	3.03205261	0.002428969	0.095776111
BLK	93.46585683	2.393275193	0.459447277	3.032502883	0.002425348	0.095776111
TRPM8	25.93049683	-2.4108271	0.465321088	-3.031943183	0.002429849	0.095776111
CAPN3	61.22105139	2.367048845	0.45146239	3.028045914	0.002461407	0.096804397
LOC102940657	13.75698515	4.443652233	1.137703948	3.026843881	0.002471216	0.096974662
LOC102935656	16.13110535	3.735077632	0.904505402	3.023837808	0.002495902	0.097510982
LOC102936608	166.8758456	-1.960414746	0.317550989	-3.02444262	0.002490917	0.097510982
SELPLG	83.48878923	2.478183177	0.489273872	3.021177426	0.002517938	0.098155201
HK3	168.8544017	2.175587616	0.389221822	3.020353822	0.002524795	0.098206221
LOC102933567	19.49935591	3.51200898	0.831960718	3.019384121	0.002532892	0.09830508
RGS18	117.572418	2.119930197	0.37149153	3.014685686	0.002572457	0.099622194
IPCEF1	89.95306385	2.100409427	0.365284831	3.012469538	0.002591314	0.099915213
LOC102943266	419.909889	-1.803528639	0.266712262	-3.012717275	0.0025892	0.099915213
MCM3	703.5391618	1.401308834	0.133263361	3.011396613	0.002600489	0.100051004
LOC114021270	20.43588258	5.150405873	1.379906502	3.007744269	0.002631945	0.101041572
CPXM2	627.6073544	3.231541342	0.742397499	3.005857838	0.002648328	0.101450446
LOC102931845	1511.264268	-4.988709842	1.32885464	-3.001614866	0.002685517	0.102652872
PCBP3	19.25530913	4.302750829	1.102707458	2.995128766	0.00274329	0.104635232
LOC102932316	632.5804048	2.580170769	0.527954835	2.993003691	0.002762464	0.105139977
LOC114018460	43.97430039	3.219078941	0.742040181	2.990510483	0.002785116	0.10577463
LIME1	77.50025607	2.606516441	0.537354513	2.989677025	0.002792726	0.105836529
SEZ6	2.19341408	-4.957730858	1.32534026	-2.98619983	0.00282468	0.106818773
ARSI	102.6939587	2.645825307	0.552409616	2.979356731	0.002888543	0.109000916
COLEC12	858.6584952	1.875446178	0.293982604	2.977884289	0.002902455	0.109292883
MYT1	5.446675913	-2.8996666	0.638790071	-2.973851172	0.002940877	0.110504537
MYOM3	47.55638684	-2.093991948	0.368736095	-2.966869705	0.003008484	0.112805411
LOC102931276	533.4969706	2.372672581	0.464449145	2.955485214	0.003121777	0.116559499
LOC102936991	222.2024312	-3.079865469	0.703660622	-2.955779257	0.003118802	0.116559499
FAM20A	397.0667976	1.786580279	0.266253781	2.954250175	0.003134298	0.116653433
TMCC3	135.9321851	2.134685274	0.384126361	2.95393753	0.003137475	0.116653433
LOC102932064	26.02394766	3.725997055	0.923334122	2.952340858	0.003153746	0.117012567
CBFB	640.6294168	1.942630072	0.319498941	2.950338639	0.003174258	0.117527236
GFRA1	19.28757951	-2.798438182	0.609824077	-2.949109834	0.003186907	0.117749225
LOC102933580	9.226187024	3.294241736	0.77840059	2.947379238	0.003204799	0.11816361
CUNH11orf86	25.65126088	3.015180526	0.68524207	2.940830129	0.00327334	0.120235737
THBS2	2313.95967	2.55539235	0.528916887	2.940712212	0.003274586	0.120235737
LOC114022395	185.157214	-2.191783371	0.405588117	-2.938408006	0.003299025	0.120882304
LOC102935641	48.67436721	3.505299186	0.853048972	2.936876155	0.003315365	0.121230011
LOC102929923	76.73592064	2.732992073	0.592128393	2.926716726	0.003425607	0.124745677
LOC114020492	8.249020388	5.734958026	1.617581649	2.927183323	0.003420472	0.124745677
SLC11A1	71.32711097	2.976264982	0.675638686	2.925032302	0.003444205	0.125165369
SEMA4F	434.2559674	-2.071940727	0.366656946	-2.923552217	0.003460622	0.12550427
LOC114018562	20.27541214	3.791339204	0.956600114	2.917979166	0.003523079	0.12726275
SLC38A11	20.41423186	-2.386451783	0.475147026	-2.917942672	0.003523491	0.12726275
TAP2	136.3907884	2.108143168	0.380254262	2.914216301	0.003565827	0.128529561
CRYBB3	2.650194854	-4.53873864	1.215286559	-2.911855327	0.00359289	0.129241804
LOC102946432	171.9518142	-2.828794376	0.628518308	-2.909691498	0.003617857	0.129705031
SLC51A	8.200496777	4.731950486	1.282690978	2.909469663	0.003620425	0.129705031
PNLIP	15.26741357	-2.379162992	0.474130409	-2.908826273	0.003627884	0.129709678
EPM2A	33.60171247	-1.712026381	0.245164728	-2.904277406	0.003681018	0.131344083
LOC114018879	7.804343545	5.102380818	1.413179615	2.902943671	0.003696731	0.131639334
LOC114019385	964.0610931	1.684337854	0.235991544	2.899840568	0.003733525	0.132682584
LOC102943066	239.6332916	2.185762318	0.409297871	2.897064468	0.003766723	0.133594131
DTX3L	1014.992366	1.760122578	0.262829348	2.892076493	0.003827048	0.135317792
GPRIN3	40.34333492	-2.693335507	0.585684327	-2.891208503	0.003837634	0.135317792
LOC114022378	62.89604222	2.516038966	0.524370985	2.891157233	0.00383826	0.135317792
LOC114018547	8.639527867	5.019454191	1.393205364	2.885040709	0.003913631	0.137700662
LOC102945610	12.87298501	6.165311619	1.791070888	2.883923609	0.00392754	0.137915884
LOC102934875	3370.16071	3.626522869	0.911232394	2.882385314	0.003946768	0.138303034
LOC102947084	7.847631647	-2.521056569	0.527816047	-2.881792964	0.003954195	0.138303034
CACNB3	8.120102682	-3.260972047	0.784807159	-2.880926888	0.003965076	0.13841009
LRRC15	397.5120264	2.817838326	0.632478353	2.874151058	0.004051152	0.141136377
FUT7	92.70871365	2.688561099	0.588020582	2.871602034	0.004083969	0.14200017
LOC102930284	12.25438012	3.326316453	0.810600615	2.869867615	0.004106437	0.142501411
LOC102946119	49.67319548	2.85259373	0.645934395	2.868083422	0.004129666	0.143027073
ZPBP	3.654910598	-3.218249905	0.773780479	-2.866769019	0.004146855	0.143341891
LOC102931055	252.9615592	2.275557419	0.44611852	2.8592344	0.004246649	0.14650524
LOC114019685	54.17702666	2.276257297	0.446646063	2.857424264	0.004270945	0.147056795
KCNJ2	70.48201535	2.324372059	0.463681262	2.856212164	0.004287285	0.147332771
LOC102934008	177.6633738	-2.511433913	0.530446107	-2.84936376	0.004380676	0.149959786
LOC114018479	70.54809335	2.333781911	0.468057099	2.849613681	0.004377236	0.149959786
FGFBP3	8.381582125	4.638902816	1.278300604	2.846672218	0.004417883	0.150941478
FOXD3	16.25755042	-2.941815415	0.682802459	-2.843890484	0.004456636	0.151972157
LOC114022453	415.0840833	1.928607921	0.327512992	2.83533156	0.004577815	0.155804167
LOC102946890	205.8446505	2.079110859	0.38070188	2.834529894	0.004589316	0.155895819
CYTH4	174.4000413	2.171623672	0.413440181	2.833840849	0.004599223	0.155933047
LOC102936517	11.19469957	4.824198303	1.350543122	2.831600295	0.004631571	0.156729514
SLAMF1	62.9226181	2.639694748	0.581247672	2.820991512	0.004787547	0.161698485
CCDC153	43.73274494	2.267562508	0.450040517	2.81655198	0.004854219	0.162562497
KCNF1	2.94177139	-4.773886751	1.340625394	-2.815019593	0.004877426	0.162562497
LOC102929300	373.5678425	2.158022604	0.410879319	2.818400807	0.004826352	0.162562497
LOC102935434	307.613417	3.08627804	0.740842547	2.816088316	0.00486123	0.162562497
LOC102945339	54.07817767	1.784318607	0.278560931	2.815608795	0.004868491	0.162562497
LOC114021007	9.057883471	4.194402974	1.133904561	2.817170937	0.004844873	0.162562497
SERPINE1	671.7174257	2.171366061	0.416084111	2.81521459	0.004874467	0.162562497
LOC114021503	257.3155106	2.527153027	0.542728065	2.813845691	0.004895272	0.162850611
LOC102940154	17.94096345	5.737388048	1.684363641	2.812568457	0.004914756	0.162947423
WNT9B	28.44737578	-4.609177134	1.283286684	-2.812448051	0.004916596	0.162947423
CUNH14orf39	8.202174991	4.173688297	1.131004434	2.806079448	0.005014833	0.165892538
LOC102938524	66.1712175	3.225743587	0.794129964	2.802744749	0.005066975	0.167304722
SUSD3	76.62133007	2.271631981	0.454322956	2.798960442	0.005126742	0.168962897
LOC102946167	82.95818561	-1.745755721	0.266732357	-2.795895221	0.005175618	0.170256658
LOC102943455	35.45371832	2.407563866	0.503632605	2.794822756	0.005192818	0.170505542
LOC102939187	28.15441426	5.064083662	1.455086238	2.793019105	0.005221861	0.171141652
LOC102931305	217.5268477	1.873350974	0.313202011	2.788459025	0.005295945	0.173232646
TNF	21.49812854	2.609250773	0.577228708	2.787891092	0.005305238	0.173232646
MTMR2	307.0959584	1.592637882	0.212671204	2.786639057	0.005325776	0.173583036
SPIC	8.5413179	5.396730952	1.579495355	2.783630188	0.005375428	0.174879289
FAM180B	73.86285847	-2.665274199	0.599312733	-2.778639779	0.005458702	0.17726259
LOC102929954	18.80290477	3.068287039	0.744551535	2.777896414	0.005471206	0.177343221
LAT	81.21754816	2.582453582	0.569808652	2.777166643	0.005483506	0.177416972
ALOX5AP	105.3557815	2.284036743	0.462810333	2.774434041	0.005529785	0.178045422
LOC114022256	32.93263611	2.450832739	0.522932825	2.774415122	0.005530106	0.178045422
PAG1	136.4268398	1.872770387	0.314598184	2.77423848	0.00553311	0.178045422
LOC114019883	57.16884467	3.087175345	0.752828432	2.772444899	0.005563694	0.178704633
LOC102936561	11.11928944	4.840711996	1.386249711	2.77057731	0.005595701	0.17902154
LOC114022304	67.81503541	1.769782089	0.277889626	2.770100128	0.005603906	0.17902154
NT5C1A	32.45337013	2.680949404	0.606705228	2.770619611	0.005594975	0.17902154
LOC102934529	28.25086416	2.876697452	0.678749941	2.764932031	0.005693466	0.181554878
LOC114018737	12.09347253	2.744334975	0.631128742	2.76383384	0.005712662	0.181839379
TAGAP	160.6507486	2.184410496	0.428859821	2.761766057	0.005748966	0.182666412
SOX10	81.47385574	-2.395030836	0.505764819	-2.758259935	0.005810997	0.184306496
DNASE1L3	15.85070229	3.427285137	0.880702095	2.756079668	0.005849875	0.18520766
KRT222	17.23161859	-5.597032405	1.671023611	-2.751027798	0.00594086	0.18723628
LOC102939869	472.3030575	-1.836101523	0.30395273	-2.750761682	0.005945688	0.18723628
LOC114022564	358.6395406	1.991629055	0.36048964	2.750783782	0.005945287	0.18723628
LOC102938332	6.164616616	-3.709420478	0.985701218	-2.748723882	0.005982776	0.1877971
SLAMF8	152.6737545	2.277726733	0.464861615	2.748617423	0.005984719	0.1877971
CD96	181.6186788	2.043496603	0.379754156	2.747821417	0.005999268	0.187920419
SYNGR3	986.5643979	1.990950019	0.361197112	2.743515901	0.00607851	0.190066215
PCSK6	674.7931583	-1.7029193	0.256372133	-2.741792923	0.006110485	0.190729037
LOC102933972	106.8132687	2.54139272	0.562386664	2.74080596	0.006128869	0.190966064
MYBL1	155.8491869	1.745113905	0.271988905	2.739501103	0.006153251	0.191053041
SFRP2	760.7341032	-3.103048776	0.767555179	-2.739931713	0.006145195	0.191053041
ADAMTS5	274.9078516	1.91790566	0.335347004	2.737181629	0.006196807	0.192068456
FHOD3	251.1248347	2.209377072	0.442155698	2.735183732	0.006234547	0.19290036
CCR4	17.28340038	2.842009792	0.674315424	2.731673824	0.006301349	0.194626543
PTPRO	95.26414748	2.001067646	0.366543751	2.731100022	0.006312331	0.194626543
PARP9	546.649744	1.680549799	0.249338071	2.729425934	0.00634447	0.195277267
KCNE3	17.57511057	2.697903864	0.622669886	2.726812238	0.006394942	0.196489025
LOC114021416	17.25434575	3.736687055	1.004624843	2.724088574	0.006447921	0.197773498
LOC114020713	162.1736736	-1.982807805	0.361038006	-2.722172704	0.006485424	0.198579643
LOC102929653	101.7809507	1.80572276	0.296263615	2.719614285	0.006535811	0.199776813
SOX2	4.369908159	-4.06740549	1.129883623	-2.714797725	0.006631626	0.202356069
BMP3	1132.448218	-3.149647089	0.792129846	-2.713755957	0.006652515	0.202527396
LOC114022066	32.84167356	2.221007573	0.450005932	2.713314394	0.006661387	0.202527396
PWWP2B	330.3868333	1.684255528	0.252231446	2.712808173	0.006671571	0.202527396
LOC102933740	82.93767242	3.078670423	0.767133001	2.709661063	0.0067352	0.204108838
LOC102940994	24.3731337	3.195516159	0.811138968	2.706707783	0.006795404	0.205581307
LOC102947489	17.36421253	-2.392965398	0.515785119	-2.700670003	0.006919996	0.20899333
LOC114021297	30.9599062	3.485289109	0.921076015	2.698245387	0.006970604	0.21016311
LOC114019553	44.05480845	3.02662602	0.751372714	2.697231323	0.006991868	0.210445719
COL5A2	8035.470389	1.979570716	0.363744773	2.693016612	0.007080874	0.212762835
LOC114021415	101.2418751	1.955267234	0.35514584	2.689788606	0.007149729	0.214467645
LOC102932837	201.8160522	-2.738878171	0.647686942	-2.684751009	0.007258386	0.217156302
SLC7A7	49.9887259	2.343044996	0.500296686	2.684497087	0.007263902	0.217156302
LOC114019724	153.0721645	-1.997192821	0.371768604	-2.682294334	0.00731191	0.217871995
LOC114022025	16.8846063	4.028224103	1.128978513	2.682269031	0.007312463	0.217871995
LOC114022673	266.6994154	2.19945158	0.448078205	2.67687999	0.007431125	0.22103537
LOC114020852	121.3219501	2.388404491	0.518888172	2.675729697	0.007456676	0.221423233
CD5	135.8944987	2.325188747	0.495790641	2.672879716	0.007520321	0.222939098
GSC	4.806841039	-3.158338527	0.80801594	-2.671158353	0.007558998	0.22371094
LOC102938741	396.1834723	3.341557954	0.877563188	2.668249976	0.00762475	0.22528019
BTK	216.8757013	2.053602147	0.394973224	2.667528034	0.007641151	0.225388496
DUSP10	146.8313986	1.824943719	0.309944716	2.661583424	0.007777407	0.22890408
LOC102935328	5.485675555	4.713179766	1.395301327	2.661202776	0.007786205	0.22890408
BDNF	19.26337059	-2.239958119	0.466458778	-2.658237292	0.007855056	0.230545256
TFEC	17.45434789	3.347169041	0.883822448	2.655701997	0.007914352	0.231900992
CD40LG	96.55770989	2.131744815	0.426756147	2.651970739	0.008002348	0.234080796
PGF	36.79449757	2.245845296	0.469885462	2.65138081	0.00801634	0.234080796
PIM2	101.6503374	2.292413795	0.487542871	2.6508721	0.008028424	0.234080796
UBASH3A	136.9943292	2.101465368	0.416452994	2.644873215	0.008172153	0.237879547
LOC102936357	14.42954765	3.976678523	1.128595814	2.637506258	0.008351808	0.241925063
MMP16	333.9609118	1.94935745	0.359946949	2.637492703	0.008352142	0.241925063
TMEM74	8.422593668	4.077599623	1.166824229	2.637586318	0.008349837	0.241925063
CUNH2orf40	773.7573515	1.651706998	0.247629768	2.63177971	0.008493892	0.244828819
GNG2	640.6166311	1.494250521	0.187795514	2.631854786	0.008492015	0.244828819
LOC102933275	186.7060655	2.169373766	0.444188085	2.632609483	0.008473171	0.244828819
GGT7	21.2479324	2.110077249	0.422111017	2.629822973	0.008542934	0.245842029
LOC102943500	149.6591072	2.729909964	0.658765556	2.62598727	0.008639805	0.248226081
LOC102948330	150.6310646	1.782428132	0.298380564	2.62224899	0.008735159	0.250558897
CNTNAP5	89.64802098	2.596855267	0.609131657	2.621527299	0.008753675	0.250683726
RECQL	1235.830001	1.48227341	0.18409729	2.619665989	0.008801593	0.251648768
GLIPR2	709.12401	1.79163907	0.302403954	2.617819843	0.008849351	0.252199384
LOC102930765	21.17268047	2.631481881	0.623125841	2.618222152	0.008838924	0.252199384
AOAH	161.8014663	1.980077272	0.374666205	2.615867827	0.0089001	0.252426239
LOC102943479	1.862833699	-5.187018981	1.600033195	-2.616832572	0.008874986	0.252426239
RAI14	364.2660425	1.603534123	0.230680724	2.616317962	0.008888374	0.252426239
FCER1G	342.6567656	2.137294381	0.435033634	2.614267711	0.008941894	0.252801346
LOC102935221	2.33422388	-4.583059583	1.370452177	-2.614509024	0.00893558	0.252801346
LOC102936793	8.214770503	5.047834925	1.549529621	2.612299159	0.008993552	0.253856267
LOC114020424	9.326862471	-3.345808171	0.898382922	-2.611145107	0.00902396	0.254308974
LOC102946817	5.342806675	4.468696455	1.329125221	2.60975896	0.009060604	0.254531062
LOC114021484	13.73283365	-2.404066966	0.537978592	-2.609893751	0.009057035	0.254531062
LOC102940815	234.6373721	-2.173765628	0.449943577	-2.608695152	0.009088817	0.254784943
VWC2	12.19078165	-2.692155911	0.648749901	-2.60833321	0.009098434	0.254784943
COL28A1	26.06226074	-2.438566507	0.55179642	-2.60706024	0.009132329	0.255330115
IL13RA2	175.7352797	2.457839877	0.559337657	2.606368188	0.009150804	0.255443098
CMPK2	336.2680817	2.167382549	0.44890478	2.600512627	0.009308459	0.259434824
CASS4	95.81030424	1.966612415	0.372015496	2.598312237	0.009368326	0.260009553
GMFG	143.6377135	1.997462684	0.383914832	2.598135317	0.009373155	0.260009553
ST8SIA1	19.79831057	2.775678078	0.683388561	2.598343283	0.009367479	0.260009553
LOC102932677	1964.959521	2.085604611	0.418055934	2.596792729	0.009409869	0.260619494
LOC102947130	25.18771666	4.669367365	1.413654095	2.595661398	0.009440905	0.26107053
LOC102947599	149.741853	2.183649555	0.456602852	2.592295581	0.009533782	0.261595155
MAP3K14	386.2629704	1.594521308	0.229220295	2.593667846	0.009495818	0.261595155
NELL2	139.4701224	-2.309153738	0.504793028	-2.593446552	0.009501931	0.261595155
NTN4	117.46734	2.850115868	0.713428922	2.593272872	0.009506731	0.261595155
TFAP2E	213.7506525	-1.813975004	0.313966814	-2.592551087	0.009526703	0.261595155
LOC114020211	20.63305256	-2.145306013	0.442512084	-2.588191495	0.009648133	0.264322993
LOC102937153	32.86282742	2.656328699	0.640480485	2.586072079	0.009707663	0.265283706
LOC114018586	1546.814011	-5.302604597	1.664084911	-2.58556794	0.009721871	0.265283706
LOC114021845	12.10794812	5.32377515	1.672417275	2.585344708	0.009728168	0.265283706
LOC114022154	38.05566631	2.618753086	0.626626002	2.583284258	0.009786465	0.266462866
TNFSF9	137.075487	2.101743433	0.427027795	2.580027452	0.009879246	0.26857588
FN1	11415.07666	1.904232984	0.350630769	2.578875167	0.00991226	0.269060088
HOXD13	12.43280588	-5.82582529	1.872060678	-2.577814569	0.009942734	0.269473969
LOC102930842	12.40129724	4.354223848	1.302650753	2.57492182	0.010026275	0.271322643
EDNRB	199.6704316	1.792953189	0.30823086	2.572595061	0.010093923	0.272736262
LOC114019664	115.5420764	2.161573646	0.45231116	2.568085312	0.010226199	0.275889118
LAMC3	80.6195191	-2.512161806	0.58896724	-2.567480335	0.01024406	0.27595034
GRK3	92.95048376	2.111037953	0.432890408	2.566557107	0.010271371	0.276088346
LOC102932559	24.19771488	5.302855789	1.676707592	2.566252941	0.010280383	0.276088346
SNAI1	257.8207293	2.141311029	0.445063264	2.564379319	0.010336052	0.277162791
LOC114018661	27.79160419	3.095083737	0.817279425	2.563485233	0.010362711	0.277457273
LOC114019894	48.51438239	-1.862158627	0.336811425	-2.55976657	0.010474249	0.280020033
LAMP3	173.4657476	2.425750808	0.557348675	2.558094908	0.010524736	0.280945375
LOC114022685	59.48534191	2.633106797	0.638932286	2.555993542	0.010588508	0.28222202
SLC27A6	22.38114032	-2.159488194	0.454172767	-2.55296724	0.010680954	0.284257936
CD6	41.58878896	2.78715072	0.700427526	2.551514115	0.010725598	0.285017466
LSP1	1745.49442	1.599717597	0.235698338	2.544428616	0.010945668	0.290429439
LOC102932126	11.9139203	3.648278009	1.042392008	2.540577814	0.011066946	0.292769533
LOC114021331	236.6469025	-1.696039402	0.273963902	-2.5406245	0.011065469	0.292769533
COL20A1	27.19010513	-2.396834881	0.54994887	-2.539935905	0.011087279	0.292869636
LOC114020276	887.0937291	1.962056049	0.379349017	2.53607102	0.0112104	0.295680556
LINGO4	15.34755057	-2.574312114	0.621499719	-2.533085802	0.011306327	0.297363671
LOC102936366	129.9556995	1.713198374	0.281558318	2.533039614	0.011307817	0.297363671
LOC102939873	38.92395236	2.261373416	0.498196484	2.531879405	0.0113453	0.297602014
LOC102941914	18.44625165	5.520762373	1.785649795	2.531718361	0.011350512	0.297602014
LOC114021488	45.10075712	2.385172475	0.54747698	2.530101769	0.011402945	0.29853449
RGS13	7.710042122	4.368363976	1.332308978	2.528215325	0.011464402	0.299700118
LOC102930178	11.21703443	3.727103378	1.079980209	2.525141993	0.011565155	0.301888073
FADS6	598.8748704	-2.207352478	0.478252886	-2.524506412	0.011586089	0.30198911
LOC114018855	4.149164251	4.239195553	1.283783912	2.5231626	0.011630461	0.302255357
OPRK1	18.65872223	3.999257146	1.188683069	2.523176468	0.011630002	0.302255357
LOC102941214	271.7991986	-3.458982583	0.975879764	-2.519759784	0.011743495	0.30474541
GXYLT2	366.1360872	1.59297662	0.23561357	2.516733739	0.01184483	0.306873888
LOC114021156	920.7025534	-1.416898682	0.165680764	-2.516276922	0.011860195	0.306873888
LOC102929454	5.973204755	4.253244387	1.293417155	2.515232131	0.011895403	0.307335545
CUNH16orf46	5.573334956	4.132878433	1.245992989	2.51436281	0.011924769	0.307645128
BMPER	197.8411692	3.227724619	0.886400743	2.513225127	0.011963296	0.308189842
AZIN2	123.5637279	-2.035715947	0.412201041	-2.512647575	0.011982898	0.308246105
LOC102945243	121.6807783	1.912243847	0.363531057	2.509397281	0.012093738	0.310645836
LOC114019995	176.6274435	-2.876098459	0.748280842	-2.507211669	0.012168782	0.31212043
LMNB1	602.6320363	1.4088013	0.163282103	2.503650381	0.012291943	0.314823169
SCGN	19.34200299	-2.014594418	0.405613378	-2.501383022	0.01237093	0.316388331
MYL4	4.225857858	4.549016366	1.419397352	2.500368457	0.01240642	0.316838119
GLIS1	175.5776723	1.893532577	0.3574905	2.49945824	0.012438336	0.317195485
SOX5	23.12617891	-1.887358421	0.35510252	-2.498879535	0.012458665	0.317256778
ARHGAP9	16.51191818	3.108647144	0.845474685	2.494039363	0.012629854	0.321153954
ALDOC	156.8088	1.85879716	0.344658555	2.491733187	0.012712149	0.322455054
GAP43	18.103501	-5.497056666	1.805634807	-2.490568219	0.012753901	0.322455054
LOC102948339	40.48320416	3.057291001	0.82576961	2.491361969	0.01272544	0.322455054
LOC114020442	10.41411791	-2.725949787	0.69298	-2.490619912	0.012752046	0.322455054
LOC102930333	18.40326512	-2.718601015	0.690822323	-2.487761263	0.012854999	0.324547475
LOC102939692	3.529466672	4.234048551	1.300519079	2.486736722	0.012892077	0.325019906
NUAK1	270.0947127	1.701953499	0.282421325	2.485483341	0.012937564	0.325702719
LOC114020066	17.90478896	2.82732184	0.735600972	2.484121023	0.012987166	0.326487028
LOC102941683	605.27335	1.814960628	0.328143971	2.483545946	0.013008155	0.326550824
BMF	286.3455851	1.908956595	0.366210852	2.482058058	0.013062599	0.327453085
CELSR2	275.7193776	-2.166029035	0.470184054	-2.479941684	0.013140387	0.32893716
SGPP2	335.0890696	-2.272236632	0.514347956	-2.473494097	0.013379901	0.33445974
LOC102942577	39.29504951	5.679948875	1.893142137	2.472053621	0.013433936	0.335336823
CUNH15orf48	292.3142938	1.889007298	0.359729143	2.471324093	0.013461376	0.335534037
LOC102941528	10.43552081	3.106384336	0.852498576	2.470836194	0.013479755	0.335534037
ADAMTS2	736.888511	1.631835076	0.255976807	2.468329389	0.013574534	0.337418695
CMTM4	357.7935789	1.727414921	0.294898605	2.466661115	0.013637936	0.338519201
LOC102946254	7.122495242	-2.57688126	0.639813608	-2.46459475	0.013716829	0.33911327
LOC114022689	4.78540342	4.257113898	1.321596995	2.464528832	0.013719353	0.33911327
USP18	351.1380405	2.167723928	0.473730754	2.464952759	0.013703132	0.33911327
DRD5	3.003438939	4.490643942	1.418771681	2.460328176	0.013881002	0.340729509
G0S2	16.46555218	3.356727595	0.957529249	2.461259117	0.013845033	0.340729509
LOC102939222	13.13742993	2.943778506	0.789958382	2.460608748	0.013870153	0.340729509
LOC102944414	11.15868162	3.112738157	0.858608671	2.46065318	0.013868436	0.340729509
LRRC3B	1.800675857	-4.182735104	1.292867989	-2.461763406	0.013825584	0.340729509
LOC114021478	61.88415801	2.460048317	0.5941554	2.457350918	0.013996589	0.343090905
C1QTNF6	717.3968534	1.919813181	0.375107616	2.452131445	0.014201277	0.347555688
PDE11A	7.322385187	-2.407193458	0.573991824	-2.451591468	0.014222603	0.347555688
PTH2R	43.98748414	2.145951032	0.467504035	2.451210995	0.014237647	0.347555688
TMEM71	108.8181358	1.874554168	0.356888003	2.450500327	0.014265783	0.347762855
CD274	87.82862957	1.919811168	0.375546638	2.449259492	0.014315028	0.348436305
FLT3	55.26945664	2.095229092	0.447248975	2.44881297	0.014332785	0.348436305
ZBTB38	101.3626032	1.873083351	0.356734652	2.447430737	0.014387878	0.349295827
LOC102929298	61.92897442	3.478208018	1.013753259	2.444586981	0.014501811	0.351579516
LOC102931230	48.09222512	2.159369949	0.474934425	2.44111584	0.014641957	0.353524364
LOC102940178	144.4864626	2.194818409	0.48927509	2.442017656	0.014605432	0.353524364
LOC114019354	16.49843895	3.886668805	1.182465292	2.441229205	0.014637361	0.353524364
F2R	330.8606509	2.023877574	0.419609612	2.440071782	0.014684344	0.354064735
ELF4	88.87028598	2.075780303	0.441006327	2.439376122	0.014712646	0.354264503
LOC102938834	47.65102073	-2.238999566	0.508513473	-2.43651276	0.014829646	0.355630188
LOC114019744	107.2544126	1.808555426	0.331756252	2.437197251	0.014801603	0.355630188
LOC114022457	3.857227927	4.532290131	1.449458943	2.436971497	0.014810847	0.355630188
LOC102930090	2.571845806	-3.00577525	0.823642578	-2.435249589	0.014881521	0.356391282
DPYSL4	4.447179414	-3.229491468	0.91587699	-2.434269549	0.014921878	0.356542873
LOC102948031	4.077537237	-3.425375132	0.996408348	-2.434117636	0.014928143	0.356542873
LOC102930302	9.789741395	4.030998779	1.245994694	2.432593649	0.014991114	0.357083097
TFAP2B	144.8490805	-2.404957298	0.577478793	-2.432915833	0.014977782	0.357083097
PDGFRA	451.3657336	1.94255016	0.388132455	2.428423975	0.015164604	0.360730058
GRIK4	59.690305	1.977284355	0.403065559	2.424628779	0.015324047	0.364033542
LOC102946032	7.140200401	-4.345315508	1.384181452	-2.41681862	0.015656817	0.371440138
LOC114022691	48.31336378	2.466532096	0.606995068	2.416052737	0.015689789	0.371724071
LOC114019676	18.26574884	3.078376564	0.862613844	2.409393937	0.01597904	0.378070919
LOC102933392	236.6340307	-1.956583899	0.398352457	-2.40135057	0.016334679	0.385969492
CFI	8.146721215	-2.001008855	0.417073131	-2.400079937	0.016391492	0.386280457
LOC114020395	178.3371055	1.952210667	0.396712057	2.400256434	0.01638359	0.386280457
APBB1IP	323.8942474	1.791388012	0.329889742	2.398947012	0.016442294	0.386962389
MYH6	21.07573295	3.705689845	1.128272352	2.398082201	0.016481166	0.387362124
PLEKHO2	790.6979933	1.773693524	0.322789688	2.396896655	0.016534586	0.388102269
ACTC1	69.79165968	2.214384386	0.507158371	2.394487511	0.01664361	0.38839385
DCLK3	26.37598805	-2.198745935	0.500482483	-2.395180602	0.01661218	0.38839385
LOC102937842	114.7909255	2.579421278	0.659363938	2.395371035	0.016603554	0.38839385
PAX3	20.10893321	-2.446322308	0.604094598	-2.394198379	0.016656737	0.38839385
WIPF1	1232.469315	1.648585621	0.270894886	2.394233542	0.01665514	0.38839385
SLC1A1	169.2906735	-2.531614027	0.639971351	-2.393254049	0.016699674	0.38888266
BAG2	13.05954636	2.49738112	0.625908799	2.392331154	0.016741729	0.388891578
SIGLEC1	146.5328247	2.530698437	0.639848851	2.392281294	0.016744004	0.388891578
DOCK10	406.5518485	1.791974579	0.331122228	2.391789233	0.016766468	0.388902939
LOC114021932	30.24599916	2.826307967	0.763735357	2.391283776	0.01678957	0.388929076
LOC114020829	5.309717635	3.648744449	1.109010645	2.388385053	0.016922601	0.391427682
MLLT3	46.71233148	1.985959799	0.412885955	2.387971273	0.016941666	0.391427682
UPK1B	2.11637507	-4.119454722	1.307111772	-2.386524846	0.017008458	0.392458527
LOC114021504	28.60737183	2.890091097	0.792288609	2.385609328	0.017050853	0.392853435
OSMR	760.3520795	1.623185271	0.261272011	2.38519721	0.017069968	0.392853435
PDE7B	212.8271716	1.821204578	0.344789354	2.38175735	0.017230247	0.396027152
CPVL	155.7059047	-1.453805819	0.190727704	-2.379338756	0.017343729	0.398103565
SLC9A9	147.4159611	1.735949273	0.309368651	2.378874751	0.017365575	0.398103565
LOC102946038	21.32480875	2.93532726	0.8140097	2.377523584	0.017429328	0.399048194
LOC102941119	526.3140365	2.368769789	0.576249042	2.37530944	0.017534244	0.40041425
LOC102944647	280.2125101	2.182123031	0.497648524	2.375417539	0.017529109	0.40041425
LOC102938070	15.36412863	3.083830232	0.878382081	2.37235057	0.017675311	0.402774522
RIDA	1233.719077	-1.765180135	0.322563099	-2.37218745	0.017683117	0.402774522
SH3TC1	41.95468629	2.124622629	0.474362851	2.370806708	0.017749311	0.403762597
CUNH4orf19	99.31288687	-1.737596541	0.311294371	-2.369450303	0.017814549	0.404726431
STAT4	251.1117901	1.677574711	0.286312614	2.366555571	0.017954479	0.407382516
PCBD1	48.04311169	-2.152148016	0.48718631	-2.364902282	0.018034829	0.40868169
LOC102942912	170.8743749	2.296894919	0.549437006	2.360406934	0.018254898	0.412769751
LOC114021661	73.81474363	2.168651052	0.495135498	2.360265136	0.018261878	0.412769751
LOC102948108	58.71763705	3.457608627	1.041515108	2.359647603	0.018292302	0.412930058
LOC114020927	51.56554692	-1.955512947	0.40528595	-2.357626623	0.018392182	0.414655834
RSAD2	229.9974857	2.815282362	0.771361344	2.35334889	0.018605168	0.418924003
TNFRSF6B	429.1315638	1.982024806	0.41752947	2.351989201	0.018673317	0.419924225
PPEF1	19.9401376	2.402288515	0.596339787	2.351492463	0.018698268	0.419951719
RAB40B	210.1235298	-1.519593297	0.221365192	-2.34722222	0.01891397	0.424257858
PLEKHO1	167.9764243	1.816030811	0.347963679	2.345160891	0.019018871	0.42607085
FKBP6	4.189692909	-2.435965481	0.612964434	-2.342657095	0.019146971	0.42818603
LOC114020408	22.31125809	2.288731876	0.550182733	2.342370633	0.019161676	0.42818603
ANXA6	1360.435893	1.738165202	0.315536866	2.339394476	0.019315027	0.430202934
HCLS1	509.4555566	1.8337393	0.35642003	2.339204395	0.019324858	0.430202934
LOC114020399	3.209451462	4.110892477	1.329580495	2.3397549	0.019296399	0.430202934
PTGIS	132.7733573	-2.424602013	0.60935695	-2.337877682	0.019393594	0.431190744
SH3BGRL2	9.589409524	3.815224846	1.204895609	2.336488592	0.019465791	0.432252921
TEX52	5.535648464	3.50715396	1.073770901	2.334905853	0.01954834	0.433541997
OLFML1	140.8094772	-2.075237655	0.460681129	-2.334017151	0.019594824	0.434029027
NTSR1	3.013856528	4.14949519	1.349691921	2.333491918	0.019622342	0.434095262
LOC102946260	384.5705162	1.468318288	0.200756516	2.332767562	0.019660348	0.434393059
PHLDB2	674.5048104	1.590128657	0.253051096	2.332053358	0.019697884	0.434679747
LOC114022536	25.47275201	2.194219166	0.512612999	2.32967008	0.019823595	0.436909073
LOC102938005	129.7534986	-3.196939546	0.943405775	-2.328732347	0.019873249	0.437458665
LOC102931188	144.3015011	1.689407543	0.296403401	2.325909689	0.020023369	0.438039043
LOC102939710	67.21238669	1.95890545	0.412020928	2.327322194	0.019948123	0.438039043
LOC102942135	11.00661062	3.287538044	0.983482801	2.325956328	0.020020881	0.438039043
SOD3	81.948077	-3.612868494	1.122919673	-2.32685254	0.019973115	0.438039043
XYLT1	289.013858	1.740179215	0.318130301	2.326654243	0.019983675	0.438039043
HOXC10	43.30769288	-4.492690532	1.505242685	-2.320350445	0.020321927	0.444021568
XKR7	5.954782029	-2.491341171	0.643028286	-2.319246607	0.020381669	0.444777771
RAB23	318.7626824	1.648065676	0.279495985	2.318694045	0.020411632	0.444883076
LOC102939285	723.6420947	2.288266986	0.555784986	2.317923332	0.020453488	0.445247027
LOC102936798	208.7116496	2.811435234	0.7837018	2.311383277	0.020811694	0.450826631
LRRC32	229.6165973	1.914964678	0.395745159	2.312004723	0.020777423	0.450826631
NPY2R	3.558827497	-3.487127171	1.075905898	-2.311658646	0.020796502	0.450826631
PMEPA1	412.5716042	1.656591836	0.284001473	2.311931096	0.020781481	0.450826631
IL6R	102.3822181	2.166864087	0.505014606	2.310555126	0.02085744	0.451265255
ANO1	73.46549524	2.070198737	0.463488395	2.309008701	0.020943098	0.452013361
LOC114020304	165.570465	2.233680883	0.534257859	2.309148781	0.020935327	0.452013361
LOC102932480	63.44607173	2.558161702	0.675232645	2.307592375	0.021021819	0.453159748
LOC102941709	71.89117338	1.808606282	0.351043584	2.303435582	0.021254348	0.457614898
SNCAIP	223.1199266	1.846506124	0.367903532	2.300891543	0.021397762	0.460142888
LOC102931483	1097.414193	2.295820443	0.563509982	2.299551888	0.021473621	0.461090845
LOC114021836	3.128064841	4.073928846	1.336959582	2.299193549	0.021493951	0.461090845
GDNF	46.47676723	2.707938813	0.743110855	2.298363429	0.021541113	0.461543123
LOC102932581	6.556390284	-2.493193201	0.649997494	-2.297229166	0.0216057	0.462367208
LOC114020068	2.176063385	4.302203962	1.439300739	2.294311308	0.021772623	0.464918377
POU2AF1	46.65638153	2.481198825	0.645619937	2.294227206	0.021777451	0.464918377
LOC102929876	5.560494605	4.330363328	1.452366269	2.293060229	0.021844538	0.465788708
XAF1	578.8036208	1.79224249	0.346012062	2.28963836	0.022042289	0.469439756
LOC102940315	0.791516014	-10.99257022	4.368034605	-2.287658209	0.022157433	0.471324823
CDK18	2.460835895	-2.676830999	0.733136693	-2.287201031	0.022184092	0.4713254
LOC102930869	40.23634746	2.089681018	0.476943	2.284719595	0.022329275	0.473273661
LOC114021652	220.9544953	2.170017802	0.512029486	2.285059426	0.022309343	0.473273661
ACY3	28.43577285	2.361577684	0.596912053	2.28103567	0.022546336	0.476806858
LOC114022498	87.76002019	1.903924296	0.396288351	2.280976198	0.022549855	0.476806858
ARC	4.499557176	4.449856212	1.513275734	2.279727437	0.022623859	0.477719883
GPR141	20.29388075	2.546261761	0.678382155	2.279337319	0.022647021	0.477719883
LOC114020301	70.63109172	2.329633787	0.583636472	2.278188309	0.022715361	0.478162302
TNFSF8	21.80691631	2.964960111	0.86255236	2.278076326	0.02272203	0.478162302
AGTR2	11.18115364	-2.522341261	0.66933856	-2.274396476	0.022942159	0.482221298
LOC102945131	4.978267167	3.941228306	1.293920203	2.273114137	0.023019303	0.483268825
LOC102937470	19.79770831	3.007322919	0.88420361	2.270204393	0.023195185	0.486384333
LOC102944496	75.23586149	2.180489514	0.52072331	2.267018764	0.023389079	0.489869738
LOC102929705	3.559914425	4.651780123	1.613979689	2.262593606	0.023660753	0.494973996
LOC114020251	94.15384267	-2.001071529	0.442833347	-2.260605568	0.023783693	0.496958432
LOC114020240	21.49181619	-2.282136851	0.567855286	-2.25785844	0.023954486	0.49993691
LOC114021988	5.311989882	-2.389899058	0.615809071	-2.257029204	0.02400625	0.500427105
LOC102944636	331.2055627	1.857551078	0.380322082	2.254802229	0.024145745	0.502742824
LOC102939497	43.77026957	1.900836971	0.400214074	2.250887788	0.024392645	0.507286767
TMEM200A	132.9243831	1.81852234	0.363717869	2.250432026	0.024421534	0.50729144
CD3G	112.8614477	1.965380978	0.429246648	2.249012267	0.024511716	0.507717389
LOC114018315	8.901990542	3.204097907	0.979748436	2.24965698	0.024470728	0.507717389
LOC114018371	149.6666113	2.848173142	0.821865138	2.248754761	0.024528103	0.507717389
IL20RA	361.2941177	-1.673988878	0.299891251	-2.247444287	0.024611647	0.50885156
NCOA7	297.4323676	1.499820186	0.222521393	2.246166899	0.02469332	0.509944422
LOC114018522	12.84136031	2.808575069	0.805927657	2.244091083	0.024826542	0.512098057
MSX2	373.4154695	-1.689979097	0.307626769	-2.242909807	0.024902631	0.513069578
LOC102930921	3.936024074	-3.288833434	1.021089339	-2.241560406	0.024989797	0.514266783
TMEM45A	19.87930482	2.152844492	0.514427732	2.241023217	0.025024571	0.514384274
LOC102934685	6.700387512	3.438603811	1.089068088	2.239165612	0.025145142	0.516263028
LYZ	464.0206075	1.95235151	0.426016434	2.235480685	0.025385808	0.520600272
LOC114018196	150.9819215	1.784230296	0.350899466	2.234914476	0.025422964	0.520758816
RTN1	2.394487534	-2.717537613	0.768907706	-2.233737028	0.025500381	0.521740746
LOC102944173	3.303619076	-2.787806764	0.800955371	-2.23209286	0.025608826	0.523354511
ADAMTS20	10.456966	-2.178081855	0.528118938	-2.230713141	0.025700137	0.523407386
ITGA8	208.0168651	2.064300553	0.477007915	2.231201033	0.025667816	0.523407386
SLC35G1	31.48458141	2.344164582	0.602563515	2.230743398	0.025698131	0.523407386
DAAM2	1259.915888	1.919198163	0.412305794	2.229408796	0.025786718	0.523871076
OGDHL	102.9896606	-1.591557957	0.265387702	-2.229033043	0.025811706	0.523871076
SCN3B	11.2316308	-2.551304113	0.695698948	-2.229849731	0.025757421	0.523871076
DPT	1791.860373	-2.704705413	0.766352455	-2.224440468	0.026118824	0.52949707
PLSCR1	175.5629698	1.59922638	0.269782393	2.221147099	0.026341	0.533390178
PTGS2	1198.686133	2.453585395	0.655456307	2.217669399	0.026577382	0.536948071
RAB38	12.74459157	-2.634796491	0.737128981	-2.217788927	0.026569227	0.536948071
GPR65	30.6929926	2.175852755	0.530385317	2.216978333	0.026624572	0.537288117
MYO1G	96.08100662	2.128687021	0.509366931	2.215862381	0.026700929	0.538215301
LOC102932609	30.87187279	4.313978424	1.496290052	2.214796804	0.026774015	0.53907453
IFNAR1	557.4247557	1.743968214	0.335991612	2.214246395	0.026811834	0.539222542
LOC114020830	8.06701227	3.356912401	1.066001453	2.210984229	0.027036929	0.543132319
LOC114020660	92.11006708	-2.751290638	0.792266458	-2.210481866	0.027071738	0.543214981
SOX14	7.147691717	-6.953295009	2.694636294	-2.209313005	0.027152877	0.544226071
BRINP3	3.849358116	-2.209041297	0.547405409	-2.208676197	0.027197171	0.544497212
KIT	317.4170153	-1.683699564	0.30972938	-2.207409461	0.027285466	0.545647659
LOC102947761	7.662478804	4.003481688	1.363279651	2.203129553	0.027585619	0.551027406
IL12RB1	38.46733293	2.434303258	0.65203351	2.199738566	0.027825449	0.55478752
LOC114020067	8.813501267	3.5592409	1.163512294	2.199582173	0.027836553	0.55478752
ATP6V0A4	6.929467589	3.402146549	1.094204751	2.195335514	0.028139539	0.560195236
THEM4	80.7415509	1.5450596	0.248637889	2.192182383	0.02836634	0.564075826
PLP1	28.13165356	-2.941719476	0.886732182	-2.189747386	0.028542562	0.566943064
GYS1	535.6545526	1.512136358	0.234022256	2.188408772	0.02863984	0.56823754
MPEG1	271.1918766	2.052829588	0.481329737	2.187335432	0.028718046	0.568523189
SPINT4	67.26546065	-2.039175328	0.475088624	-2.187329426	0.028718484	0.568523189
LOC102933301	185.8237643	2.117518165	0.512056588	2.182411458	0.029079179	0.575020467
HEY2	601.1087351	2.01500258	0.466452333	2.176004939	0.029554891	0.583775073
LOC114019771	11.5391938	-2.050826842	0.48385327	-2.171788238	0.029871639	0.58937377
CYS1	638.7434445	1.574492691	0.264762844	2.169838802	0.03001906	0.59096476
LOC114022527	8.247244919	-2.733216246	0.798650306	-2.170181658	0.029993087	0.59096476
LOC114021380	260.218563	-2.648721241	0.760071003	-2.169167401	0.030069977	0.591309394
LOC114021174	94.55356962	1.822182119	0.379357973	2.167298905	0.03021207	0.593444189
LOC114021588	12.88991864	2.777699388	0.820409928	2.16684285	0.030246839	0.593468463
IL17D	8.107840615	-2.82359617	0.842157655	-2.165385731	0.030358158	0.594344752
SIM1	140.8164206	2.00527311	0.464248089	2.165379102	0.030358665	0.594344752
SLC38A1	67.06017652	1.737436052	0.340717457	2.164362397	0.030436547	0.595211067
ARNT2	50.84525321	1.868855098	0.402120923	2.160681147	0.030719978	0.596430018
LOC102929426	469.1014691	1.621447048	0.287453034	2.161908123	0.030625259	0.596430018
LOC102933762	59.816203	2.128615056	0.521872417	2.162626381	0.030569928	0.596430018
LOC102939502	80.8738798	2.456319436	0.67406915	2.160489672	0.030734782	0.596430018
LOC114020195	32.1135185	-2.180707309	0.545907577	-2.162833708	0.030553972	0.596430018
PDGFRL	1091.999509	-1.921202672	0.426297032	-2.160940853	0.030699909	0.596430018
TNFAIP3	1151.708229	1.608898105	0.281687809	2.161606164	0.030648546	0.596430018
LOC114020544	20.86767261	2.575196612	0.729604102	2.158974445	0.03085215	0.598051854
BCAT1	307.164011	1.519684169	0.240911667	2.1571565	0.030993473	0.599478116
SLC6A12	71.21796145	2.600902446	0.742032458	2.157456091	0.030970145	0.599478116
FRMD7	14.3379504	2.145796413	0.533004605	2.14969327	0.031579485	0.609614739
LOC114021425	56.12320001	1.968409712	0.450505788	2.149605483	0.031586434	0.609614739
HSPB6	1360.092567	-2.188915678	0.553541203	-2.147835917	0.031726793	0.611656619
ARHGAP28	171.3999112	1.730799808	0.340926798	2.143568097	0.032067509	0.616881282
LOC102945460	29.49581963	-2.39822929	0.65216588	-2.143977988	0.032034651	0.616881282
EPSTI1	912.0535926	1.895300776	0.418194871	2.140869814	0.032284538	0.619709061
LOC114019616	3.727236808	3.971407154	1.387790034	2.141107142	0.032265399	0.619709061
PGR	10.375006	-2.336163638	0.624278982	-2.140330969	0.032328029	0.619871567
LOC102939045	5.43372176	4.599337499	1.682216413	2.139639984	0.032383873	0.620270324
KIF19	2.329643282	-2.844801926	0.863640848	-2.136075349	0.032673273	0.624461749
ME2	93.97049838	1.609523009	0.285303506	2.136402096	0.032646653	0.624461749
LOC102933968	7061.924005	-2.084978468	0.508550225	-2.133473577	0.032885897	0.625261942
LOC114019274	17.6308682	-1.663192373	0.310747639	-2.134183143	0.032827792	0.625261942
LOC114019533	16.21522993	2.293446738	0.606283731	2.133401694	0.032891788	0.625261942
LOC114021964	5.007198597	3.924522311	1.370695964	2.133603942	0.032875215	0.625261942
WDR72	24.18064141	-2.018734544	0.477231187	-2.134677222	0.032787385	0.625261942
PLEKHB1	33.89954346	-1.785604664	0.36834255	-2.132809976	0.032940318	0.625512598
LOC114018950	5.44054869	3.803630365	1.316365321	2.129826971	0.033185901	0.629500619
LOC114021204	241.9471383	-1.793883192	0.373341963	-2.126423685	0.033467997	0.633807034
SLC31A2	186.1816643	-1.537286997	0.252695299	-2.126224745	0.033484551	0.633807034
LOC102947342	165.3369391	1.960370625	0.451815944	2.125579318	0.033538303	0.634146251
FAXC	7.873678823	3.32203096	1.094469999	2.121603115	0.033871081	0.639485457
LOC114021929	3.932092935	4.547213321	1.672154516	2.121343027	0.033892946	0.639485457
RHCG	5.226033305	3.218636199	1.046228562	2.120603739	0.033955163	0.639977081
LOC114020100	22.11363039	2.38665651	0.654792363	2.117704159	0.03420013	0.643908413
LOC102932219	16.67153504	-1.988186646	0.467265689	-2.114828179	0.034444594	0.647821922
ANKRD37	105.8418631	2.238338041	0.586026253	2.113110181	0.034591338	0.648599698
HSD17B6	20.89348958	-2.471516413	0.696533308	-2.112628922	0.034632541	0.648599698
LOC102935561	10.68364749	3.048754394	0.96933242	2.113572548	0.034551793	0.648599698
SLC6A15	517.3951754	1.914257504	0.43269227	2.112950861	0.034604974	0.648599698
GFRA2	7.505854987	-2.288783911	0.610442746	-2.111228153	0.034752706	0.649478792
LOC114019388	10.58781597	-2.424046474	0.674511569	-2.111226164	0.034752877	0.649478792
LOC114021345	15.61588834	-2.217519072	0.577021452	-2.110006599	0.034857787	0.650752239
FGF10	57.30926635	-1.941157685	0.447242766	-2.104355299	0.035347466	0.659198573
LOC102934211	4.899449336	-5.961456222	2.359837599	-2.102456637	0.035513294	0.660204079
LOC102944685	221.8641902	-1.713975423	0.339546898	-2.102729925	0.035489385	0.660204079
MARCKS	2604.085853	1.676283314	0.321613145	2.102785055	0.035484563	0.660204079
BCO2	1273.025483	-1.707087499	0.336511661	-2.101227332	0.035621015	0.661511781
LOC102942622	55.52704083	2.054214564	0.502148825	2.099406611	0.035781072	0.663787651
CD101	179.7371274	1.816619969	0.389155884	2.098439221	0.035866364	0.664386802
RGS10	614.6876269	1.648659488	0.309152072	2.098189037	0.03588845	0.664386802
IL2RG	721.5784177	1.634408231	0.302550753	2.096865484	0.036005485	0.664837786
LOC102940543	5.419750928	4.483555117	1.661116919	2.097116149	0.035983295	0.664837786
SH2B2	140.450794	1.831971925	0.396812118	2.09663941	0.036025508	0.664837786
KIF26B	191.8771054	1.879446949	0.419721936	2.09530852	0.036143576	0.665628512
LOC102939631	586.4292801	1.93087072	0.444256265	2.095346299	0.03614022	0.665628512
IL18BP	81.44842145	1.914837531	0.436748432	2.094655558	0.036201623	0.666004486
CSAD	198.173938	-1.505061267	0.241227212	-2.093715978	0.036285289	0.666850509
LOC102933026	160.7433011	1.776710129	0.371732288	2.08943413	0.036668662	0.673197067
LOC102933448	20.215118	2.560123274	0.747572987	2.086917668	0.036895578	0.676661069
LOC114020239	34.14652079	-2.018042236	0.488285586	-2.084931985	0.037075475	0.678270045
LOC114020690	5.224164703	3.650267287	1.27101085	2.085164959	0.037054329	0.678270045
XCR1	12.385547	3.033045138	0.975230892	2.084680823	0.037098282	0.678270045
LOC102930217	531.7437597	2.005969293	0.483133849	2.082175147	0.037326475	0.681034996
3-Mar	58.40833718	1.739240251	0.354963465	2.082581237	0.037289411	0.681034996
LOC114018499	21.74255701	-1.720925736	0.346608781	-2.079940777	0.037530965	0.684060786
CPLX2	5.292858368	-2.822545943	0.877265471	-2.077530694	0.037752605	0.685471212
EPHA8	51.78934851	2.535851461	0.739156482	2.077843459	0.03772378	0.685471212
LOC114021491	6.044753232	3.455299072	1.181586372	2.077968339	0.037712275	0.685471212
VSTM2L	15.87507533	-2.04712156	0.504050259	-2.077414983	0.037763274	0.685471212
LOC102939519	157.3639817	2.110520999	0.534719333	2.076829712	0.037817279	0.685519022
LOC102946436	82.22517996	2.114569644	0.536898151	2.075942413	0.037899277	0.685519022
LOC114019144	197.1978188	-2.080859918	0.520718348	-2.075709299	0.037920845	0.685519022
LOC114021989	25.58904286	-1.571450367	0.27525817	-2.076052333	0.037889111	0.685519022
LOC102935266	4.002369637	3.767203379	1.333586118	2.075009136	0.037985688	0.685990518
LOC114021852	15.12057136	3.148407832	1.035876744	2.073999482	0.038079359	0.686981136
ADAMTSL3	229.7957417	-1.73943929	0.356865236	-2.07204069	0.038261647	0.689566826
LOC114018407	4.586675121	3.837511826	1.370389928	2.070587187	0.038397391	0.691309276
CX3CL1	301.2382296	1.75517533	0.365161532	2.068058282	0.038634543	0.693992855
HRH2	160.3734188	1.937490845	0.453388213	2.067744194	0.038664084	0.693992855
LOC102935080	7.930897512	3.422120523	1.171046412	2.068338623	0.038608192	0.693992855
GABRR2	2.333416713	4.076440201	1.489603459	2.06527461	0.038897025	0.696500127
GPR39	6.98846265	-2.075937465	0.521031983	-2.065012322	0.038921834	0.696500127
LOC102933568	8.877533074	3.497024814	1.209024317	2.065322243	0.03889252	0.696500127
LOC102948004	2464.675496	-1.999749988	0.484275088	-2.064425804	0.038977362	0.696789244
HEPACAM2	3.18264532	-3.369445751	1.147991855	-2.063991779	0.039018496	0.696820727
CNTN1	17.40007308	-2.533911307	0.743605807	-2.06280168	0.039131474	0.698133905
LRRN1	25.88496933	-2.188733037	0.576575146	-2.061713977	0.039234975	0.699275518
LOC114018663	5.535465922	3.593029163	1.258348612	2.060660407	0.039335449	0.70036095
CD180	58.9717616	2.124796489	0.546549515	2.057995585	0.039590557	0.704079718
SRXN1	25.51523259	1.935506666	0.454648412	2.057648594	0.039623878	0.704079718
INPP5D	317.691612	1.723742403	0.352066368	2.055698778	0.03981156	0.705290275
LAPTM5	967.7030348	1.592534794	0.288218015	2.055856201	0.039796379	0.705290275
LOC114019312	281.0387227	2.47631175	0.717987242	2.056181035	0.03976507	0.705290275
LOC102930830	5.325620537	3.79291359	1.359948353	2.053690923	0.040005616	0.706839862
LOC102933418	5.724410507	3.707116382	1.318258954	2.053554329	0.040018846	0.706839862
MSANTD1	2.193245938	3.703392714	1.316418629	2.053596518	0.040014759	0.706839862
GRAP2	146.9163485	1.662950602	0.323002539	2.052462508	0.040124735	0.70800355
CHST9	64.81653507	-2.494469797	0.72887572	-2.050376705	0.040327685	0.710875859
ITGA4	426.7110311	1.704277107	0.34372075	2.04898048	0.040464024	0.712569445
TTPA	172.0759447	-1.743404147	0.362952143	-2.048215337	0.040538904	0.713178458
EYA4	4.602075101	-2.479743509	0.722671324	-2.047602359	0.040598978	0.71352603
PTPRQ	8.686510312	-1.971333779	0.474776141	-2.045877403	0.040768434	0.7157934
LCAT	1.8096863	3.798342152	1.369699909	2.043033028	0.041049169	0.719295236
ZNF831	150.5117768	1.791875459	0.387597356	2.043036273	0.041048848	0.719295236
LOC102934900	13.64039102	2.64042892	0.803427459	2.041788467	0.041172519	0.720743063
CMKLR1	195.0121764	1.738426617	0.362474215	2.037183851	0.041631622	0.728059721
LOC114021625	11.38880016	2.64346326	0.807119919	2.036207039	0.04172957	0.729052245
LOC102936298	85.70027848	2.637797789	0.804638286	2.035446011	0.041806016	0.729667521
CBLB	379.0674101	1.5327749	0.262383192	2.030522212	0.042303486	0.737622748
ICAM1	551.8153996	1.721065585	0.355258344	2.029693593	0.042387695	0.73763758
LCK	360.1137333	1.842454635	0.415016805	2.029928967	0.04236376	0.73763758
MLANA	40.94013313	-3.09873046	1.034888833	-2.027976718	0.042562624	0.739954149
SERPING1	1698.786473	-1.936156474	0.461758201	-2.027373791	0.0426242	0.740297445
FAS	359.449489	1.417561288	0.206217419	2.024859446	0.042881799	0.744041251
LOC102941633	18.18947051	2.516204134	0.749654356	2.022537617	0.043120842	0.747456075
LOC102930454	15.40505777	3.744404483	1.357877556	2.021098641	0.043269555	0.748457127
LOC102932156	9.229428182	3.1735469	1.075830294	2.020343648	0.043347754	0.748457127
SCD5	20.27656478	-1.656404332	0.324836764	-2.020720575	0.043308699	0.748457127
TOM1L1	587.6882937	-1.647264093	0.320335616	-2.020581106	0.043323146	0.748457127
TFRC	1003.701285	1.47187931	0.23363291	2.019746747	0.043409663	0.74879554
LOC114018428	45.49098146	2.464080283	0.725180478	2.0189185	0.043495691	0.749548919
LMOD1	298.0009649	2.100840349	0.545396976	2.01842034	0.043547503	0.749711775
MLLT11	53.68516044	-2.05567451	0.523344542	-2.017169235	0.043677855	0.751225156
CDH19	40.07155256	-2.114089628	0.552909877	-2.014957	0.043909155	0.754470117
MISP	32.50255601	2.09050134	0.542155809	2.01141687	0.044281443	0.760128979
LOC102942825	18.87758876	2.273630386	0.633523941	2.010390301	0.044389896	0.761252309
LOC102936329	5.197371264	3.432952502	1.211336665	2.008485809	0.044591693	0.763972677
TFAP2C	779.6348404	-1.516734571	0.257437498	-2.007223403	0.044725881	0.765530599
SPX	6.472631288	-3.571273471	1.283017473	-2.004082972	0.045061173	0.770524292
LOC114022001	10.69982667	2.83844052	0.917558163	2.003622869	0.045110474	0.770622753
LOC102944512	1794.323504	-1.690608681	0.345030149	-2.00158938	0.045328912	0.773607606
LOC102936479	3.198529469	-3.014394199	1.007049061	-2.000294004	0.045468526	0.774496607
LOC114020792	17.63566676	-2.390583813	0.695083557	-2.000599496	0.045435568	0.774496607
LOC102937915	53.23850398	2.057901976	0.529302752	1.998670838	0.04564398	0.776737657
SLC2A12	2.986813078	-2.336931715	0.669406525	-1.997189548	0.045804596	0.778722133
CETP	47.11613335	1.940605222	0.471586804	1.994553737	0.046091574	0.781898304
LOC102930977	2.762232916	-3.02233479	1.013888058	-1.994633209	0.046082899	0.781898304
POLQ	70.56018796	1.524258703	0.262990239	1.993453087	0.046211856	0.781898304
SLC25A4	7.88259121	-2.98219207	0.994353113	-1.99344885	0.046212319	0.781898304
SV2B	2.512209374	-3.067914471	1.037003752	-1.994124386	0.046138463	0.781898304
KCTD16	7.820757194	-2.929879564	0.968724245	-1.992186707	0.046350576	0.782740934
PEBP4	176.3152587	-1.462710913	0.232261187	-1.992200759	0.046349035	0.782740934
SIPA1	131.5529132	1.883537304	0.443951657	1.990165574	0.046572699	0.78574226
LOC114020417	8.541412409	2.710910574	0.859964777	1.989512384	0.046644676	0.786207125
TSPAN10	7.422652658	-2.641278372	0.825767567	-1.987579117	0.046858258	0.789055611
LOC114019468	16.80082579	-2.172568457	0.590081721	-1.987128927	0.046908111	0.789144253
NEK5	13.83952887	-1.979920506	0.493301853	-1.986452108	0.046983146	0.789655946
FASLG	19.30503607	2.807620728	0.911601816	1.98290602	0.047377928	0.795535647
RIN3	155.4075831	1.695255921	0.351073146	1.980373401	0.047661587	0.799540055
PLD4	83.47418138	1.848469733	0.428629198	1.979495885	0.047760203	0.800435667
LOC102943284	55.59355245	2.780844127	0.900018542	1.978674932	0.047852617	0.801225749
LOC114019036	3.229891557	-2.82573475	0.923395765	-1.977196365	0.048019438	0.803258999
EMILIN2	799.8199372	1.675050157	0.341578209	1.976268212	0.048124408	0.80425474
GJB1	2.026797665	-3.55200671	1.29211873	-1.975055891	0.048261806	0.805030573
MICU3	4.746275962	-2.721251162	0.871426315	-1.975211367	0.048244167	0.805030573
SH2D1B	22.16260213	2.182658938	0.598949387	1.974555718	0.048318589	0.805218813
LOC102934842	1883.46919	-2.153520327	0.58501917	-1.971765006	0.048636439	0.808896993
LOC102945700	286.5906839	1.592195341	0.300295704	1.972040669	0.048604964	0.808896993
PTPRS	978.1310382	-1.464020332	0.235374246	-1.97141505	0.048676421	0.808896993
SULF1	256.2913111	1.860505167	0.436778359	1.970118594	0.04882478	0.810601279
HEPACAM	3.086983014	-2.337196764	0.679288882	-1.968524438	0.049007727	0.812876058
PPM1E	80.44967108	1.755067648	0.383744626	1.967630545	0.049110563	0.813057751
ZBP1	189.94478	2.626928057	0.826696459	1.967987209	0.04906951	0.813057751
APCDD1L	232.5282505	-2.050798135	0.534178415	-1.967129529	0.04916828	0.813252537
LOC102942228	177.1888289	1.861014339	0.437790379	1.966727409	0.049214645	0.813259376
MBOAT1	175.5699906	1.528943808	0.26927621	1.96431689	0.049493354	0.816340523
PDGFRB	1500.382517	1.877013592	0.446434818	1.96448296	0.049474111	0.816340523
FERMT3	334.9589658	1.748946069	0.38192973	1.960952526	0.049884561	0.821085961
FMOD	12.26700608	2.235413108	0.630104892	1.960646749	0.049920245	0.821085961
REL	155.2424059	1.561603402	0.28643306	1.960679404	0.049916433	0.821085961
LOC102931213	8.919612355	3.147987556	1.096285528	1.959332219	0.050073893	0.822848427
NANS	287.8344639	1.361335588	0.184525955	1.958183001	0.050208543	0.824295728
SLA2	91.76350784	2.00439185	0.513432655	1.956229004	0.050438183	0.827298395
LOC114020065	2.111085488	3.567252123	1.313633911	1.954313223	0.050664186	0.830235893
LOC102932244	1688.018177	-1.682935513	0.349933423	-1.951615561	0.050983864	0.83316014
LOC114020947	23.76563903	-1.683019338	0.349848094	-1.952331169	0.050898899	0.83316014
LOC114022559	9.033890462	3.141556821	1.097272198	1.951709726	0.050972677	0.83316014
LOC114020810	15.0186158	2.133009549	0.581610359	1.948056001	0.051408263	0.839320511
PYDC1	8.969501304	3.04969119	1.052711237	1.947059287	0.051527627	0.840493961
9-Mar	7.61326217	2.814434761	0.93288711	1.944967126	0.051778935	0.843815463
LOC114020409	2.341227162	3.678084605	1.381737837	1.938200238	0.052598798	0.856387784
RASSF10	241.7536686	-1.644079319	0.332624255	-1.936357041	0.052823987	0.859263716
CUNH5orf49	5.663716057	2.989331628	1.028369229	1.934452697	0.053057493	0.861854781
LOC102934370	3.76140039	-3.541367825	1.313868095	-1.934264052	0.053080671	0.861854781
PDE5A	1011.997456	1.652550863	0.337729569	1.932169771	0.053338555	0.865248163
LOC114022034	4.951631226	3.570944708	1.332958072	1.92875137	0.053761736	0.871314283
GLRX	842.6541333	1.68712365	0.356602594	1.926861054	0.053996948	0.873907755
LOC102934741	62.9801154	2.320862243	0.68556673	1.926672031	0.054020516	0.873907755
LOC102943689	31.51732577	2.022603033	0.531316371	1.924659371	0.054271987	0.87717408
LOC102946998	180.7017374	1.724604967	0.376864945	1.922717878	0.05451549	0.880305791
ACSS3	53.68702155	-2.032579043	0.537814245	-1.919954803	0.054863609	0.882018325
LOC102932770	27.52293814	2.452440574	0.756373225	1.920269686	0.054823843	0.882018325
LOC102933453	110.3992882	-2.492582352	0.776820261	-1.921399873	0.054681314	0.882018325
LOC114020662	5948.60691	-2.047298296	0.545496719	-1.919898434	0.05487073	0.882018325
MPZ	166.1012601	-3.291334198	1.193210983	-1.920309343	0.054818837	0.882018325
FUT10	7.580736772	-1.918502282	0.478795248	-1.918361317	0.055065212	0.884341316
LINGO2	8.986138981	2.522815381	0.794810246	1.915948352	0.05537167	0.888095116
RASL10A	44.31860683	2.107173428	0.577937757	1.915731262	0.055399311	0.888095116
DENND1C	46.62373102	2.059754444	0.553310771	1.915296972	0.055454642	0.888177599
COL22A1	14.15845666	-1.845177189	0.4413914	-1.914802122	0.055517744	0.888384295
DIO3	11.73262987	-3.746714224	1.435406649	-1.913544309	0.055678407	0.888545033
LOC114020953	8.623437224	2.472852378	0.76968993	1.913565865	0.05567565	0.888545033
PCED1A	15.07097579	2.727905887	0.90298389	1.91355118	0.055677528	0.888545033
LOC102942145	5.994831892	2.795327199	0.938701864	1.912563794	0.055803918	0.88974572
SNTN	1.42457872	-3.524403295	1.320812864	-1.911249779	0.05597249	0.891630171
LOC114021900	5.144228301	4.168268402	1.659786498	1.90884093	0.056282615	0.895764137
SLC26A9	129.8362438	-2.450208018	0.761273274	-1.904976922	0.056783071	0.902917153
STRADB	124.5575006	1.588666925	0.309373109	1.902773408	0.057070119	0.906666928
LOC114021086	4.728465605	-2.224226828	0.643624683	-1.902081852	0.057160455	0.907287647
LOC102945985	9.494436404	2.965177663	1.033838761	1.900855082	0.057320997	0.908206807
LOC114022384	71.42495859	2.127565489	0.593161077	1.900943155	0.057309459	0.908206807
PDE1A	6.44682335	-2.029766919	0.541968433	-1.900049628	0.057426607	0.909066273
LOC114022528	40.66470492	2.444212251	0.760384776	1.899317682	0.057522719	0.909773983
LOC102945151	12.22915633	2.761392768	0.928237856	1.897566186	0.057753252	0.912604516
CA8	5.891325195	3.213746168	1.167812529	1.895634884	0.058008341	0.915001446
HORMAD1	1.910818121	3.590112824	1.366280134	1.895740676	0.057994344	0.915001446
LRIT1	10.56465373	-4.870241627	2.043699558	-1.893742948	0.058259138	0.917322258
TMEM235	6.406502235	3.444594876	1.290775952	1.893895584	0.058238871	0.917322258
LOC102945206	27.03735847	2.024165245	0.541086909	1.892792504	0.058385469	0.918494246
LOC114018354	12.7453672	3.397757226	1.267082899	1.892344398	0.058445109	0.918615934
ARHGEF37	280.6004831	-1.985428344	0.520949117	-1.891601909	0.058544041	0.919354431
LOC102943457	13.73448108	2.171639492	0.619729608	1.890565621	0.058682353	0.919893964
LOC102947780	3.268185326	3.46581309	1.304162541	1.890725283	0.058661026	0.919893964
LOC102941897	16.96002101	3.405824979	1.273027868	1.889844708	0.058778732	0.920589384
LGALS9	30.91843406	1.86479056	0.457851262	1.888802396	0.058918312	0.921959575
FAM126A	170.370733	1.391911355	0.207691372	1.886989099	0.059161792	0.924893598
TMEM100	24.34120145	-2.063008064	0.563443281	-1.886628346	0.059210331	0.924893598
LOC114022299	9.850457379	2.970727899	1.045329732	1.885269153	0.059393509	0.926936786
LOC114021406	8.630394463	-1.999434049	0.530287771	-1.884701297	0.059470177	0.927315592
NPFFR2	20.79672927	2.224297352	0.650423613	1.882307664	0.059794255	0.930728862
SRD5A2	460.0806846	-1.853716512	0.453513592	-1.882449671	0.059774987	0.930728862
CYTL1	1.203316961	-4.088944066	1.642876364	-1.880204825	0.060080168	0.933537154
FGL1	184.5305798	-2.03078816	0.548186887	-1.880359026	0.060059164	0.933537154
ADCYAP1R1	97.21802847	2.066585534	0.568090763	1.877491423	0.060450772	0.938245497
HAPLN1	8.69578219	-2.955879071	1.042551037	-1.876051148	0.060648257	0.938245497
LOC102943258	116.4036483	-1.668661562	0.356305009	-1.876654961	0.060565399	0.938245497
LOC114022350	19.92021553	2.716260599	0.91465356	1.876405093	0.060599676	0.938245497
ZIC4	15.50890678	2.225522481	0.653053966	1.876602159	0.060572641	0.938245497
WASF3	147.5078068	1.583954773	0.311636443	1.873833395	0.060953392	0.942142474
LOC102942358	5.12992043	4.218866896	1.719722195	1.871736555	0.06124306	0.944969197
LOC102946178	9.806516397	-1.89540752	0.478298028	-1.872070273	0.061196882	0.944969197
LRRC3C	24.89933233	2.44288611	0.771281001	1.870765788	0.061377552	0.945395916
REEP6	156.2545676	-1.718535173	0.384029689	-1.871040686	0.061339442	0.945395916
CAT	262.8896503	-1.410823873	0.219892824	-1.868291409	0.061721464	0.949866488
DNAH11	23.99443305	-1.818184903	0.438219058	-1.86706828	0.061892053	0.950838159
LOC114021599	5.756463427	-2.291925337	0.6918119	-1.86745174	0.06183853	0.950838159
CD248	172.4342611	1.851173127	0.456447524	1.86477762	0.062212581	0.954933449
LOC102939253	4.060390023	4.429436129	1.839599706	1.864229548	0.062289476	0.955285215
LOC114021073	13.17331307	2.085460708	0.583171549	1.861306009	0.062700975	0.960763513
PLEKHG1	104.8075362	1.575801098	0.309679095	1.859347652	0.062977877	0.963338342
SLC16A5	258.8212553	1.485834388	0.26126882	1.859519201	0.06295358	0.963338342
ASTN1	2.954414289	-2.359622228	0.731513852	-1.858641807	0.063077927	0.964035537
LOC114018521	15.83345321	2.444394963	0.777666581	1.857344778	0.063262118	0.966016356
BCAN	2.924996306	3.218034474	1.195841717	1.854789344	0.063626314	0.970740095
COL2A1	23.48067267	-2.176723483	0.634798776	-1.853695261	0.06378277	0.971750476
MAB21L3	4.809176368	-2.603705685	0.86520372	-1.853558472	0.063802354	0.971750476
MYBL2	184.8180426	1.376531119	0.203184355	1.853150153	0.06386084	0.971804941
GSG1	3.355955298	-2.919047657	1.036016884	-1.852332415	0.063978104	0.972040735
LOC102931347	65.05198693	2.06404062	0.574450325	1.852276124	0.063986182	0.972040735
LOC114019060	1.871330205	3.524455107	1.364124203	1.850605027	0.064226396	0.972586558
LOC114020916	15.76609392	2.326550608	0.716533427	1.851345042	0.06411993	0.972586558
RUNX1	388.3293776	1.511263145	0.276284213	1.850497136	0.064241931	0.972586558
TBATA	127.5517786	-2.839359748	0.993763861	-1.850902231	0.06418362	0.972586558
GYS2	2.544372637	-2.793663088	0.969635275	-1.849832751	0.064337659	0.973203322
LOC102947886	15.39739629	3.620115275	1.417024068	1.849026657	0.064453964	0.974130016
LOC114021500	4.944999711	3.434156945	1.317106689	1.848109167	0.064586552	0.975301021
LOC102940905	110.2045304	1.398055301	0.215706057	1.845359866	0.064985207	0.978815488
LOC102942100	27.12522706	2.061582267	0.575213398	1.845545097	0.064958285	0.978815488
LOC114020576	45.77912541	-1.646967596	0.350465897	-1.84602154	0.064889078	0.978815488
OTOR	13.946373	-2.104704742	0.598958455	-1.84437624	0.065128328	0.980137024
LOC114021277	95.43451845	-1.855215628	0.464618217	-1.840684668	0.065667782	0.986577595
TNFSF11	31.08780265	2.288735081	0.700053952	1.840908229	0.065635008	0.986577595
LOC114022684	6071.318521	-2.063177138	0.577743544	-1.840223311	0.065735459	0.986756704
LOC102930335	61.3826354	2.030318517	0.560684443	1.837608534	0.06612011	0.991689588
IFNG	11.79237705	3.136436757	1.163089429	1.836863704	0.066230019	0.992496926
FZD9	640.5485857	-1.910225308	0.496158348	-1.83454599	0.066572988	0.996792499
COL4A1	1539.913328	1.657115105	0.358330611	1.83382353	0.066680194	0.997553734
LOC114021130	58.5667299	2.403831084	0.765853435	1.833028383	0.06679835	0.998477368
A2ML1	735.3789966	0.234753393	0.766822787	0	1	1
A4GALT	498.7232371	0.312061774	0.204850511	0	1	1
AAAS	207.9461192	0.317374941	0.215035091	0	1	1
AACS	1071.187627	0.230872605	0.248434155	0	1	1
AAGAB	1334.014617	0.252722195	0.150275341	0	1	1
AAK1	906.1692173	0.138877904	0.148324549	0	1	1
AAMDC	68.62128627	-0.015369843	0.209535467	0	1	1
AAMP	533.4940185	-0.408482946	0.188530241	0	1	1
AANAT	0.991736754	-0.461281619	1.517239918	0	1	1
AAR2	362.4244868	-0.254319834	0.177264967	0	1	1
AARS	1372.657297	0.276185582	0.130088867	0	1	1
AARS2	200.0084801	0.167577849	0.25032496	0	1	1
AASDH	424.5237312	-0.135888664	0.110783412	0	1	1
AASDHPPT	387.2734205	0.120933721	0.167730879	0	1	1
AASS	673.3561509	-0.231609771	0.210244356	0	1	1
AATF	397.6393039	0.184112516	0.146674174	0	1	1
AATK	19.22338008	-1.25423699	0.4931908	-0.515494185	0.606207732	1
ABAT	68.20706067	-0.017869702	0.233173325	0	1	1
ABCA1	858.0577424	0.322819552	0.232506148	0	1	1
ABCA13	2.079733974	-1.516674384	0.759420161	-0.680353789	0.496280474	1
ABCA2	213.5906893	-0.254551276	0.302906288	0	1	1
ABCA3	2974.58263	-0.662545079	0.26363661	0	1	1
ABCA4	1.732373794	-0.156736969	0.960088001	0	1	1
ABCB1	36.37083442	-0.126927804	0.381383067	0	1	1
ABCB10	269.7628081	-0.092671902	0.15059649	0	1	1
ABCB5	6.13030306	-0.613789125	0.493000456	0	1	1
ABCB6	28.22080314	-0.346878719	0.431071867	0	1	1
ABCB7	319.4897988	0.076025436	0.102128455	0	1	1
ABCB8	284.3115347	-0.175256494	0.266849361	0	1	1
ABCB9	49.28074875	0.491940075	0.321317718	0	1	1
ABCC1	749.4039462	0.687812431	0.134064166	0	1	1
ABCC10	270.5324925	-0.444606056	0.200231526	0	1	1
ABCC2	160.8890965	-0.388143094	0.212600452	0	1	1
ABCC3	580.4439618	-0.204367239	0.140543142	0	1	1
ABCC4	669.951364	-0.095335941	0.17384319	0	1	1
ABCC5	698.1212159	0.321120962	0.179932203	0	1	1
ABCC6	16.80727867	0.144929987	0.435029688	0	1	1
ABCC8	64.32163298	-0.264442856	0.38161703	0	1	1
ABCC9	29.85632708	-0.589845558	0.314917933	0	1	1
ABCD2	49.38048594	1.639194213	0.404841778	1.578874135	0.11436493	1
ABCD3	591.485982	-0.679944747	0.155854565	0	1	1
ABCD4	181.4533998	0.075211981	0.254997703	0	1	1
ABCE1	1677.833094	0.030769658	0.165712771	0	1	1
ABCF1	2255.442244	-0.168684942	0.210588598	0	1	1
ABCF2	1176.925022	0.284507167	0.112849739	0	1	1
ABCF3	1721.429978	-0.29930628	0.146065318	0	1	1
ABCG1	14.86760619	0.358338798	0.465070955	0	1	1
ABCG4	2.057819341	0.989191217	1.345458558	0	1	1
ABCG5	6.385287721	-0.893655404	0.537726414	0	1	1
ABCG8	9.488252752	-0.622824212	0.514270511	0	1	1
ABHD1	76.410252	-0.100780615	0.296666448	0	1	1
ABHD10	103.978738	-0.074007662	0.156645541	0	1	1
ABHD11	241.1440656	0.318305718	0.26070739	0	1	1
ABHD12	863.821006	0.024834692	0.12929147	0	1	1
ABHD12B	3281.260829	-0.555324718	0.124951376	0	1	1
ABHD13	253.1481793	-0.027990341	0.245971409	0	1	1
ABHD14A	795.8652598	-1.25099709	0.235482291	-1.065885205	0.286475538	1
ABHD14B	375.944665	-0.623152378	0.25289642	0	1	1
ABHD16A	238.9738807	0.048101671	0.248108946	0	1	1
ABHD17A	547.7209145	-0.344179153	0.268141598	0	1	1
ABHD17B	262.100278	0.495564268	0.396079454	0	1	1
ABHD17C	190.1781218	0.095743178	0.176437407	0	1	1
ABHD18	418.4900827	-0.129081392	0.112738094	0	1	1
ABHD2	2395.100163	0.399361721	0.224363132	0	1	1
ABHD3	7.506136265	1.221498491	0.542349613	0.408405365	0.682976095	1
ABHD4	71.39096828	-0.105743401	0.340951096	0	1	1
ABHD5	594.0459375	-0.13417764	0.233368284	0	1	1
ABHD6	432.2648781	-0.461264678	0.171362297	0	1	1
ABHD8	9.104494593	0.199480469	0.542843909	0	1	1
ABI1	2299.819467	0.002348594	0.080486839	0	1	1
ABI2	185.8135442	0.774593216	0.212795995	0	1	1
ABI3	207.0877608	0.623304997	0.251710765	0	1	1
ABI3BP	1334.473262	-1.588375159	0.577481638	-1.01886384	0.308267613	1
ABITRAM	285.0622926	0.236280862	0.3033691	0	1	1
ABL1	877.2893414	0.341283055	0.321535352	0	1	1
ABL2	713.2225943	-0.002417831	0.25467959	0	1	1
ABLIM1	1945.435235	-0.165177686	0.274846494	0	1	1
ABLIM2	115.6183753	0.349742388	0.317158575	0	1	1
ABLIM3	111.818787	-1.071909501	0.348533537	-0.206320177	0.836540819	1
ABR	963.4342244	-0.512971942	0.271717661	0	1	1
ABRACL	319.4215252	0.918808464	0.230159647	0	1	1
ABRAXAS1	275.5327645	0.531870009	0.176548422	0	1	1
ABRAXAS2	325.6475428	0.188228784	0.224809259	0	1	1
ABTB1	1401.785434	-0.715123573	0.163896311	0	1	1
ABTB2	556.7459285	-0.487954677	0.202031055	0	1	1
ACAA1	555.237103	-0.314213597	0.115976495	0	1	1
ACAA2	1124.705897	0.019811649	0.122465398	0	1	1
ACACA	693.0851227	0.226918311	0.234247992	0	1	1
ACACB	41.5516292	-0.991065451	0.322692774	0	1	1
ACAD10	361.9212003	-0.03771978	0.162777032	0	1	1
ACAD11	486.5625297	-0.195067437	0.188349686	0	1	1
ACAD8	231.8994984	-0.409639386	0.155520686	0	1	1
ACAD9	545.5787966	0.048858948	0.101453458	0	1	1
ACADL	1302.583635	-0.02487412	0.154031069	0	1	1
ACADM	226.0841788	-0.963664489	0.170378761	0	1	1
ACADS	434.9406345	0.139699208	0.10838475	0	1	1
ACADSB	487.5325535	-0.026804523	0.132856477	0	1	1
ACADVL	9.412223258	-0.270769937	0.417297073	0	1	1
ACAP2	1631.226046	-0.017073907	0.15766204	0	1	1
ACAP3	1213.295522	0.318167815	0.287633742	0	1	1
ACAT1	821.8152806	-0.841882962	0.19466809	0	1	1
ACAT2	1371.817912	0.889838454	0.225173771	0	1	1
ACBD3	897.8353501	0.092940684	0.149173457	0	1	1
ACBD4	104.2285301	-0.147517465	0.37739637	0	1	1
ACBD5	437.0508274	-0.151015261	0.128247141	0	1	1
ACBD6	465.5555384	-0.356457155	0.122695659	0	1	1
ACBD7	9.032641428	-1.025601239	0.486523441	-0.052620772	0.958034067	1
ACCS	308.6379597	0.167065099	0.165551704	0	1	1
ACE	24.00469949	0.537147711	0.652406367	0	1	1
ACER1	609.0190616	-1.152774515	0.394063533	-0.38769006	0.698245412	1
ACER2	88.33993062	-0.138282921	0.233570372	0	1	1
ACER3	746.9458547	-0.096490525	0.26801867	0	1	1
ACIN1	886.1556195	-0.199511542	0.264705733	0	1	1
ACKR2	18.35795824	-0.291562851	0.614391715	0	1	1
ACKR3	572.7515936	-0.722621726	0.282450006	0	1	1
ACLY	2614.438226	-0.225716292	0.147187411	0	1	1
ACO1	583.316574	0.109612276	0.173843228	0	1	1
ACO2	1143.132255	0.114257154	0.09978524	0	1	1
ACOT11	136.4872492	0.434640233	0.233495622	0	1	1
ACOT12	19.10558531	-0.653094822	0.366729267	0	1	1
ACOT13	223.6203248	-0.048587527	0.18511124	0	1	1
ACOT7	1084.08616	-0.15409633	0.181131602	0	1	1
ACOT8	384.9532896	-0.191282172	0.210474481	0	1	1
ACOT9	308.3493677	0.517835616	0.153483165	0	1	1
ACOX1	736.431936	0.466286246	0.192436208	0	1	1
ACOX2	8.899864844	-0.315990027	0.601255362	0	1	1
ACOX3	315.9661452	-0.501663491	0.191617091	0	1	1
ACP1	494.1365642	0.033355438	0.231084984	0	1	1
ACP2	678.9729878	0.067954507	0.147009659	0	1	1
ACP5	222.3323045	0.613527762	0.432267026	0	1	1
ACP6	462.118581	-0.48600023	0.114216953	0	1	1
ACP7	969.7955312	-1.491281334	0.468337754	-1.048989387	0.294183003	1
ACRBP	19.12951941	0.170617153	0.348715929	0	1	1
ACSBG1	7.171705757	-1.559316725	1.037654486	-0.539020196	0.589872919	1
ACSBG2	560.3142471	1.321797773	0.247395937	1.30073993	0.19334749	1
ACSF2	373.6394202	-0.63912237	0.342726164	0	1	1
ACSF3	152.1107843	0.051990622	0.165462453	0	1	1
ACSL1	521.894224	0.630991451	0.162553461	0	1	1
ACSL3	693.9903105	-0.091939232	0.189674707	0	1	1
ACSL4	1135.838988	1.144764346	0.285147888	0.507681635	0.61167663	1
ACSL5	2.31164095	-1.475716706	1.102358483	-0.431544469	0.666072526	1
ACSL6	6.477631365	0.999842968	0.794238993	0	1	1
ACSS1	800.2244015	-1.180516153	0.321282672	-0.561860843	0.574210834	1
ACSS2	977.4597206	0.320511515	0.292180049	0	1	1
ACTA1	60.74631055	0.845065768	0.334834268	0	1	1
ACTA2	1099.055344	1.428960521	0.461090418	0.930317577	0.35220668	1
ACTB	47900.45425	1.004065924	0.143296201	0.028374263	0.977363651	1
ACTG1	29123.35732	0.06386548	0.114027291	0	1	1
ACTG2	209.9246664	0.789042049	0.556052992	0	1	1
ACTL6A	414.5250561	0.169398241	0.110904142	0	1	1
ACTL7A	5.912355463	-0.2939251	0.486350606	0	1	1
ACTN1	3845.110725	1.115651956	0.198514567	0.582586746	0.56017153	1
ACTN2	3.717852937	-1.938553226	0.927770743	-1.011621927	0.311718858	1
ACTN4	12252.40348	-0.099573279	0.145336655	0	1	1
ACTR10	988.7479659	-0.07190436	0.108364714	0	1	1
ACTR1A	617.195194	-0.113568021	0.119731477	0	1	1
ACTR2	2549.116397	0.26304283	0.162666044	0	1	1
ACTR3	3689.517461	0.317827289	0.13526979	0	1	1
ACTR3B	51.56306725	0.342321579	0.262692677	0	1	1
ACTR5	246.6518376	0.120587102	0.142305418	0	1	1
ACTR6	226.353917	0.349680164	0.266447088	0	1	1
ACTR8	463.328449	0.302909932	0.145002989	0	1	1
ACVR1	620.0937508	0.799051828	0.16460326	0	1	1
ACVR1B	1199.987367	0.10660599	0.174863663	0	1	1
ACVR1C	2.54356722	-0.598763209	0.836536211	0	1	1
ACVR2A	876.1910149	-0.200917947	0.1442835	0	1	1
ACVR2B	60.83956494	0.494830036	0.306718894	0	1	1
ACVRL1	358.7621262	0.287850048	0.402791221	0	1	1
ACY1	1129.288108	0.567902507	0.208365047	0	1	1
ACYP1	45.74458504	0.378432281	0.259357373	0	1	1
ACYP2	43.93763533	-0.369939079	0.347414549	0	1	1
ADA2	338.4143381	1.323510613	0.209876185	1.541435548	0.123210818	1
ADAD1	3.679566506	-0.097678268	0.90639736	0	1	1
ADAD2	2.277428108	1.046070232	1.554487232	0.029636931	0.976356611	1
ADAL	386.8222332	0.315619304	0.14682109	0	1	1
ADAM10	1287.261557	0.607878091	0.205343585	0	1	1
ADAM11	9.814353622	-1.126595924	0.467477007	-0.27080674	0.786539676	1
ADAM12	104.0402136	0.501964758	0.222954015	0	1	1
ADAM17	1129.443758	0.028858464	0.139424696	0	1	1
ADAM19	610.812215	0.687378236	0.327077007	0	1	1
ADAM22	8.259404634	0.909092858	0.606505656	0	1	1
ADAM23	118.5884957	-0.235671247	0.267925051	0	1	1
ADAM9	948.6209249	-0.310561673	0.158054434	0	1	1
ADAMTS1	1643.265349	0.475059275	0.405753854	0	1	1
ADAMTS10	36.70313912	-0.596074301	0.473416412	0	1	1
ADAMTS12	68.36664445	0.173050528	0.365607706	0	1	1
ADAMTS14	7.703159847	1.606345996	0.713048117	0.850357756	0.395126215	1
ADAMTS15	107.6601195	-0.552945432	0.619213132	0	1	1
ADAMTS17	139.1146017	0.836820509	0.386035929	0	1	1
ADAMTS18	2.866000826	-1.643628502	0.857919806	-0.75021989	0.453122281	1
ADAMTS19	37.28050767	-0.701967037	0.754929515	0	1	1
ADAMTS3	108.455946	0.67588421	0.372263194	0	1	1
ADAMTS4	289.874761	1.192879948	0.614518845	0.313871493	0.753618642	1
ADAMTS6	26.25083561	0.116894252	0.350022398	0	1	1
ADAMTS7	158.6629084	-0.050217949	0.254163827	0	1	1
ADAMTS8	26.50737238	1.130165682	0.727192964	0.178997444	0.857939708	1
ADAMTS9	275.1265092	-0.275208032	0.35785152	0	1	1
ADAMTSL1	331.2922178	0.041557377	0.338459801	0	1	1
ADAMTSL2	113.3420041	-1.149682134	0.415299116	-0.360420065	0.718533024	1
ADAMTSL4	57.7252016	0.777891887	0.312714387	0	1	1
ADAMTSL5	43.17820661	-0.016794198	0.473089516	0	1	1
ADAP1	120.1731939	1.569165469	0.320006766	1.778604485	0.075304628	1
ADAP2	59.41159806	0.335828518	0.342832761	0	1	1
ADAR	2740.674339	0.409593867	0.199767165	0	1	1
ADARB1	364.8623505	-0.315739454	0.173066615	0	1	1
ADARB2	8.570359064	-0.814888533	0.522109282	0	1	1
ADAT1	310.9038555	0.070826505	0.10911598	0	1	1
ADAT2	168.1741443	0.600469959	0.28652545	0	1	1
ADCK1	114.156796	-0.123910424	0.175591808	0	1	1
ADCK2	318.3819047	-0.351317393	0.171970371	0	1	1
ADCK5	260.0514114	-0.863165539	0.295140375	0	1	1
ADCY1	12.45473956	-0.51893469	0.556292546	0	1	1
ADCY10	2.184717891	0.350658002	0.854801389	0	1	1
ADCY2	23.93685473	-0.195235973	0.315565749	0	1	1
ADCY3	218.5001813	0.787245169	0.361896893	0	1	1
ADCY4	232.7092024	0.519981451	0.326632101	0	1	1
ADCY5	127.4409224	0.351441912	0.283773527	0	1	1
ADCY7	574.9225655	1.004636075	0.230884084	0.020079664	0.983979823	1
ADCY8	9.635903746	0.849958662	0.90021847	0	1	1
ADCY9	136.8020196	-0.486079253	0.251615789	0	1	1
ADCYAP1	59.77124592	1.639946118	0.8752014	0.731198691	0.464657799	1
ADD1	2093.748245	0.089374561	0.135908488	0	1	1
ADD2	2.333579347	-0.055552221	0.86532073	0	1	1
ADD3	839.3355988	-0.908118345	0.246629279	0	1	1
ADGB	21.94568439	0.457032368	0.428028745	0	1	1
ADGRA1	25.01873705	-1.074041439	0.316981483	-0.233582853	0.815308841	1
ADGRA2	694.7371304	0.374060041	0.253832451	0	1	1
ADGRA3	473.9481811	0.105389206	0.187351009	0	1	1
ADGRB1	18.62429043	1.367351181	0.863144882	0.425596199	0.67040211	1
ADGRB2	72.52950575	-0.175712932	0.534147371	0	1	1
ADGRB3	12.302686	-1.269390699	0.463536939	-0.581163389	0.56113034	1
ADGRD2	69.04359162	1.205815487	0.453684873	0.453652963	0.650078627	1
ADGRE1	50.00504411	2.090639371	0.600196055	1.817138522	0.069195906	1
ADGRE5	59.51635857	1.196495032	0.389705002	0.504214806	0.614110437	1
ADGRF5	211.958008	-0.457123457	0.307564579	0	1	1
ADGRG1	1032.977531	-0.846955308	0.257625212	0	1	1
ADGRG2	83.37108562	0.453684116	0.386655881	0	1	1
ADGRG3	21.0063251	1.817470619	0.641220596	1.274866441	0.202356519	1
ADGRG5	93.95031508	1.776583047	0.506601464	1.532926971	0.125293849	1
ADGRG6	1377.408962	-0.047999172	0.256278361	0	1	1
ADGRG7	1.440668178	3.329958881	1.414352574	1.647367795	0.099482471	1
ADGRL1	212.355285	1.215699502	0.3853159	0.559799122	0.575616463	1
ADGRL2	1264.454575	0.203685299	0.242271917	0	1	1
ADGRL3	113.7028388	0.895437176	0.438749986	0	1	1
ADGRL4	434.4761835	0.430961441	0.366541376	0	1	1
ADGRV1	25.39174764	0.648456626	0.409423456	0	1	1
ADHFE1	28.16483849	0.710760585	0.439072332	0	1	1
ADI1	655.8176176	-0.095228862	0.138791364	0	1	1
ADIG	8.436883239	-1.828186246	0.676311251	-1.224563756	0.220739631	1
ADIPOQ	14.91446731	0.155154083	0.543890066	0	1	1
ADIPOR1	1138.628615	-0.517462792	0.151759361	0	1	1
ADIPOR2	1939.644562	-0.485084628	0.207238208	0	1	1
ADIRF	241.0022922	-0.363017616	0.591569101	0	1	1
ADK	810.7145909	0.243399039	0.204445123	0	1	1
ADM2	304.8762763	0.809763114	0.598949061	0	1	1
ADNP	611.9464615	0.525463423	0.161859244	0	1	1
ADNP2	669.3706945	0.022260528	0.138708587	0	1	1
ADORA2A	43.44625793	0.06070956	0.326347627	0	1	1
ADORA2B	25.9400215	-0.025471389	0.303857331	0	1	1
ADPGK	332.296194	0.421065932	0.29304649	0	1	1
ADPRH	763.9191926	-0.210585583	0.08251543	0	1	1
ADPRHL1	10.6619751	-1.322737734	0.806707924	-0.400067639	0.689106699	1
ADPRHL2	693.3305349	-0.227017708	0.116737889	0	1	1
ADPRM	88.10239637	0.813810564	0.306337477	0	1	1
ADRA1A	0.804365563	1.146848973	2.000122035	0.073420007	0.941471897	1
ADRA1B	17.91029121	0.687100265	0.461783294	0	1	1
ADRA1D	4.919296316	0.279047607	0.776815841	0	1	1
ADRA2A	145.4855048	-0.411112692	0.509409775	0	1	1
ADRA2B	191.7863595	-0.786744497	0.42550046	0	1	1
ADRA2C	1.101548379	-4.22829004	2.078976843	-1.552826358	0.120464624	1
ADRB1	10.89819822	0.083178769	0.621001801	0	1	1
ADRB2	540.9040174	-0.422079049	0.291433767	0	1	1
ADRM1	782.0977894	0.010885258	0.065557198	0	1	1
ADSL	654.1409876	-0.013237839	0.156815703	0	1	1
ADSS	359.5242014	0.45968984	0.168845946	0	1	1
ADSSL1	74.09249977	-0.559774912	0.307152842	0	1	1
ADTRP	2.474737832	-0.335332862	1.015475454	0	1	1
AEBP1	1324.395624	-0.105710854	0.318702563	0	1	1
AEBP2	465.3944863	0.053097469	0.195627444	0	1	1
AES	737.8151139	0.069245874	0.13800565	0	1	1
AFAP1	462.1688557	0.615334593	0.17624204	0	1	1
AFAP1L1	168.076967	-0.011308149	0.288310965	0	1	1
AFAP1L2	330.8364836	-0.671913636	0.221028655	0	1	1
AFDN	2469.51633	-0.418684284	0.202557204	0	1	1
AFF1	1052.50148	0.081898384	0.149290361	0	1	1
AFF2	232.7553978	1.201357498	0.265983823	0.757029115	0.44903242	1
AFF3	180.2067633	0.564636515	0.243108717	0	1	1
AFF4	1323.691439	0.296586212	0.198508043	0	1	1
AFG1L	57.54575951	-0.19127996	0.182876885	0	1	1
AFG3L2	1607.037725	-0.139742986	0.088160584	0	1	1
AFMID	15.76229804	-0.067675618	0.417068398	0	1	1
AFTPH	1230.106704	-0.215021326	0.153664585	0	1	1
AGA	92.14346416	0.379452788	0.221823224	0	1	1
AGAP1	763.84249	-0.220122274	0.22631907	0	1	1
AGAP2	255.2487113	-1.116986566	0.41855728	-0.279499536	0.779861494	1
AGAP3	766.8433946	-0.072743411	0.287983917	0	1	1
AGBL1	10.79224022	0.308752736	0.481231405	0	1	1
AGBL3	27.03696155	-0.151146748	0.29641601	0	1	1
AGBL4	25.66442647	-0.141386579	0.311836253	0	1	1
AGBL5	380.7659543	-0.068569216	0.196646577	0	1	1
AGFG1	316.8234639	0.199605322	0.136187478	0	1	1
AGGF1	64.04318071	-0.243805771	0.207728151	0	1	1
AGK	200.2026948	-0.233117313	0.142963097	0	1	1
AGL	302.7272545	0.692821891	0.274584769	0	1	1
AGMAT	27.46615189	-0.571573436	0.410305079	0	1	1
AGMO	44.89868635	0.501914827	0.350518591	0	1	1
AGPAT2	952.0688688	-0.301620414	0.192728763	0	1	1
AGPAT3	476.1467708	-0.667491482	0.362649409	0	1	1
AGPAT4	269.7557796	-0.284502559	0.187080491	0	1	1
AGPAT5	745.5667045	0.343871916	0.262729213	0	1	1
AGPS	809.5588808	0.100079092	0.114036109	0	1	1
AGR2	10.96685396	-0.0822221	0.638244175	0	1	1
AGRN	423.5582659	-0.583725772	0.272654806	0	1	1
AGT	16.12701178	0.000603143	0.483312531	0	1	1
AGTPBP1	633.8511806	0.139254822	0.150818483	0	1	1
AGTR1	8.043414124	-1.622379656	0.701841464	-0.886780973	0.375196834	1
AGTRAP	240.4193104	-0.214255371	0.17460437	0	1	1
AGXT2	55.00273254	0.295772334	0.210903704	0	1	1
AHCTF1	1157.977852	0.198639104	0.179363131	0	1	1
AHCY	2231.620418	0.008191364	0.146374524	0	1	1
AHCYL1	1895.538756	0.09007274	0.107799369	0	1	1
AHCYL2	402.0812655	0.173846333	0.148984799	0	1	1
AHDC1	379.078301	-0.361877344	0.312126793	0	1	1
AHI1	390.7117063	-0.046714477	0.231491168	0	1	1
AHNAK	25382.64587	-0.433694409	0.293732171	0	1	1
AHR	1854.793348	0.781493454	0.239847269	0	1	1
AHRR	456.940847	-0.282309609	0.216734415	0	1	1
AHSA1	541.0897849	0.2629381	0.099290155	0	1	1
AHSG	0.978247726	2.849026177	2.381330251	0.776467765	0.437472847	1
AIDA	1045.803236	-0.010211673	0.182955697	0	1	1
AIF1	25.43491416	1.463392818	0.549534289	0.843246413	0.399090646	1
AIF1L	93.22640064	-2.16551408	0.776045963	-1.501862178	0.133132706	1
AIFM1	579.2135721	0.152978293	0.114605388	0	1	1
AIFM2	186.1532243	-0.97609376	0.224981794	0	1	1
AIFM3	3.375235745	-2.251446453	0.704969359	-1.775178505	0.075868418	1
AIG1	220.9615904	0.30772237	0.245677565	0	1	1
AIMP1	1470.190934	-0.205484827	0.218210345	0	1	1
AIMP2	618.8239377	-0.039939423	0.156120428	0	1	1
AIP	66.45930014	0.449557522	0.341832531	0	1	1
AJAP1	0.736375731	2.344266841	2.571349751	0.522786463	0.601122861	1
AJM1	1.877566919	-2.264629581	1.555232414	-0.813145077	0.416134885	1
AK1	172.5128379	-1.004884364	0.271177109	-0.018011713	0.98562951	1
AK2	1912.984496	-0.075598408	0.101994694	0	1	1
AK3	535.1519902	-0.332976003	0.150587795	0	1	1
AK4	110.7172007	0.130451094	0.291732132	0	1	1
AK5	9.494534636	0.748660862	0.665956905	0	1	1
AK6	253.3185421	0.146430111	0.255478127	0	1	1
AK7	1.490829741	-0.491042348	0.984596546	0	1	1
AK8	25.0310259	-0.533860111	0.30057457	0	1	1
AK9	15.31935128	-0.701065346	0.444245865	0	1	1
AKAP1	1030.517584	-0.055483134	0.169791865	0	1	1
AKAP10	493.5544735	0.106648818	0.130537713	0	1	1
AKAP11	332.0918057	0.561816055	0.220769964	0	1	1
AKAP12	425.5003648	-1.085010496	0.469135161	-0.181206831	0.856205233	1
AKAP13	1622.046866	0.734142758	0.219066021	0	1	1
AKAP14	28.6570197	-0.328703531	0.309815701	0	1	1
AKAP5	10.56770926	-1.245806949	0.434930182	-0.565164155	0.571962115	1
AKAP6	21.03251052	0.299516072	0.412994672	0	1	1
AKAP7	192.022159	0.265066105	0.227549243	0	1	1
AKAP8	3671.075694	-0.213657195	0.09070592	0	1	1
AKAP8L	733.1592028	0.068647284	0.153787641	0	1	1
AKAP9	1815.923579	0.207419362	0.253739286	0	1	1
AKIP1	93.28926483	-0.045757096	0.191107751	0	1	1
AKIRIN2	895.2090774	0.220098808	0.137665105	0	1	1
AKNA	68.00858988	1.046301823	0.41515668	0.11152855	0.911197227	1
AKNAD1	33.35744996	0.177303513	0.249967556	0	1	1
AKR1A1	651.2478821	0.293388381	0.146817434	0	1	1
AKR1B10	6.107166863	-0.425676165	0.650097594	0	1	1
AKR1D1	6.9393365	-0.403792973	0.613649245	0	1	1
AKT1	571.8851792	0.511037894	0.16817337	0	1	1
AKT2	479.4854407	-0.259088068	0.21548496	0	1	1
AKT3	214.3090558	0.31113819	0.23720293	0	1	1
AKTIP	862.0897556	-0.53853312	0.135470681	0	1	1
ALAD	243.8844378	-0.258195951	0.160104791	0	1	1
ALAS1	884.5041086	0.523743688	0.202441517	0	1	1
ALCAM	103.082429	1.000857861	0.418385935	0.002050406	0.998364014	1
ALDH16A1	215.9388386	0.075423093	0.244909945	0	1	1
ALDH18A1	1160.645514	-0.339759527	0.144696081	0	1	1
ALDH1A1	2.315112352	0.980602506	1.179269851	0	1	1
ALDH1A2	27.65322954	-0.891121258	0.525994031	0	1	1
ALDH1A3	606.3784699	0.425147968	0.414798188	0	1	1
ALDH1L2	257.6706391	-0.971133049	0.312294278	0	1	1
ALDH2	2797.532052	-1.02828765	0.147098554	-0.192304063	0.847504036	1
ALDH3A2	7318.669039	-1.176938255	0.183623806	-0.963591048	0.335250997	1
ALDH4A1	817.0394542	-0.199044294	0.184148744	0	1	1
ALDH5A1	329.1422325	-0.042400664	0.219502447	0	1	1
ALDH6A1	1085.9779	-0.85191254	0.155038343	0	1	1
ALDH7A1	1691.301935	-0.498759404	0.119719351	0	1	1
ALDH8A1	32.9585498	-0.039287277	0.453427094	0	1	1
ALDH9A1	312.4591785	-0.216779145	0.187252954	0	1	1
ALDOA	1848.065496	0.39003867	0.213697549	0	1	1
ALDOB	19.01792813	-1.429454984	0.48957332	-0.877202591	0.380376609	1
ALG1	219.9541011	0.243417752	0.221751409	0	1	1
ALG11	232.942547	-0.014971232	0.158617848	0	1	1
ALG12	278.8306253	0.442683934	0.18126443	0	1	1
ALG13	359.3713965	-0.099079442	0.224256338	0	1	1
ALG14	93.43339222	-0.116089743	0.22988204	0	1	1
ALG2	252.656006	0.236177405	0.265750537	0	1	1
ALG3	176.0882896	0.321507442	0.266169371	0	1	1
ALG5	827.4308715	0.222909434	0.192585569	0	1	1
ALG6	269.9124527	0.054106851	0.258269413	0	1	1
ALG8	241.1928188	0.178093596	0.167530692	0	1	1
ALG9	190.5819057	0.119075478	0.149184685	0	1	1
ALK	24.87694508	-1.107146261	0.354151613	-0.30254348	0.762237793	1
ALKAL1	4.107868126	-1.225973092	1.300088063	-0.173813681	0.862011892	1
ALKAL2	58.02711818	-0.013754782	0.386275462	0	1	1
ALKBH1	109.4272463	-0.267400698	0.147223196	0	1	1
ALKBH2	91.10180242	-0.338863651	0.176599434	0	1	1
ALKBH3	274.1397648	-0.040674998	0.139548003	0	1	1
ALKBH4	139.9921094	0.24837985	0.234007611	0	1	1
ALKBH5	548.3322325	0.547414125	0.181089062	0	1	1
ALKBH6	202.864648	0.003854847	0.212818069	0	1	1
ALKBH7	578.8683813	-0.396112203	0.187286133	0	1	1
ALKBH8	132.5922015	0.159217227	0.119320153	0	1	1
ALMS1	78.33581851	-0.04328213	0.218625848	0	1	1
ALOX5	1146.964354	-0.020017967	0.203596397	0	1	1
ALPI	1.542706737	-0.202047721	1.338195673	0	1	1
ALPK1	144.3576966	0.054368087	0.311556639	0	1	1
ALPK2	1.797611255	-1.842448127	1.425772737	-0.590871256	0.554606687	1
ALPK3	5.238347214	-2.124696326	0.651407857	-1.726562419	0.08424628	1
ALPL	118.9061195	-0.386247575	0.576517146	0	1	1
ALS2	377.8003312	0.361473891	0.144794675	0	1	1
ALS2CL	386.4116737	-0.770022605	0.135058251	0	1	1
ALS2CR12	11.64673088	-0.639361656	0.337047029	0	1	1
ALX1	6.353926318	-1.792679598	1.498233491	-0.529076144	0.59675263	1
ALX3	18.15262027	1.47646083	0.634113988	0.751380412	0.452423748	1
ALX4	17.48540423	0.434152839	0.583967092	0	1	1
ALYREF	1285.992536	0.080068821	0.116471067	0	1	1
AMACR	291.0129573	0.1874135	0.144140431	0	1	1
AMBRA1	704.3687362	-0.264936267	0.165967086	0	1	1
AMD1	1795.890545	0.448992456	0.285391517	0	1	1
AMDHD2	304.5501609	-0.294793881	0.200432692	0	1	1
AMER1	1158.860021	-0.320465388	0.174963516	0	1	1
AMFR	2812.788158	-0.441388571	0.124598447	0	1	1
AMH	2.61895815	0.675538145	1.053027588	0	1	1
AMHR2	8.511245615	-0.303530112	0.473424072	0	1	1
AMIGO1	103.7706858	-1.045296462	0.319586199	-0.141734726	0.887289545	1
AMIGO2	13.50135175	0.78416026	0.448814584	0	1	1
AMMECR1	281.8011903	0.35091629	0.196970718	0	1	1
AMMECR1L	723.3156264	-0.103211412	0.106494971	0	1	1
AMN	2.846669796	0.886771123	0.943452075	0	1	1
AMN1	112.7925608	-0.050092939	0.222154639	0	1	1
AMOT	2299.638641	0.496505031	0.200028956	0	1	1
AMOTL1	335.1621813	0.783295154	0.282755832	0	1	1
AMOTL2	433.3871657	-0.511554867	0.290467876	0	1	1
AMPD1	10.29871117	-0.528424351	0.391793105	0	1	1
AMPD2	838.9330718	-0.26531027	0.224808069	0	1	1
AMPD3	211.4474519	0.169970409	0.269357838	0	1	1
AMPH	23.07729344	1.601687454	0.545875651	1.102242705	0.270356171	1
AMT	134.8470206	-0.869441091	0.334849465	0	1	1
AMZ1	7.326211227	0.888344689	0.703539005	0	1	1
AMZ2	209.2527607	0.560095744	0.206334149	0	1	1
ANAPC1	661.6070208	0.392206598	0.126912411	0	1	1
ANAPC10	215.4412861	-0.249718816	0.162033413	0	1	1
ANAPC11	150.1343496	-0.403531124	0.121671161	0	1	1
ANAPC13	111.0859414	0.174442277	0.222916202	0	1	1
ANAPC15	210.6039699	-0.070484948	0.17967443	0	1	1
ANAPC16	91.73234063	0.212834964	0.204062566	0	1	1
ANAPC2	887.0220769	-0.176296457	0.131621554	0	1	1
ANAPC4	333.3460947	0.169467119	0.202665766	0	1	1
ANAPC5	456.524476	0.064090744	0.153576526	0	1	1
ANAPC7	696.2790844	-0.135600099	0.134808627	0	1	1
ANGEL1	186.9415803	-1.039778788	0.226605474	-0.175542045	0.860653736	1
ANGEL2	257.946159	0.207351638	0.167544535	0	1	1
ANGPT1	68.28032823	0.554543458	0.40265161	0	1	1
ANGPT4	18.34678795	-0.576862248	0.462793005	0	1	1
ANGPTL5	69.49519636	0.244431219	0.541069413	0	1	1
ANK1	104.4728356	-0.631724889	0.638064242	0	1	1
ANK2	132.3004956	-0.795463392	0.472690771	0	1	1
ANK3	292.3789276	-0.254590933	0.195260323	0	1	1
ANKAR	47.4419506	-0.341068428	0.285095542	0	1	1
ANKDD1A	172.9774477	0.821382242	0.375871446	0	1	1
ANKDD1B	51.39070462	-0.411119596	0.241702901	0	1	1
ANKEF1	45.84036064	-0.185699786	0.247339741	0	1	1
ANKFY1	792.6785128	0.330093449	0.117526521	0	1	1
ANKH	519.9660606	-0.283278572	0.29269696	0	1	1
ANKHD1	1788.66152	-0.314388932	0.15008379	0	1	1
ANKIB1	339.1612038	0.441581958	0.214956757	0	1	1
ANKLE1	752.8831494	-0.047273664	0.218029692	0	1	1
ANKLE2	928.5589972	0.240885349	0.218713486	0	1	1
ANKMY1	8.198158057	-0.279220755	0.578063143	0	1	1
ANKMY2	391.0641254	-0.149994361	0.209036784	0	1	1
ANKRA2	277.9668096	0.186644087	0.239288123	0	1	1
ANKRD10	498.1782302	0.392394357	0.199252888	0	1	1
ANKRD11	4165.442705	0.024415781	0.209498767	0	1	1
ANKRD12	856.4489324	0.289115413	0.290304046	0	1	1
ANKRD13A	1122.27776	-0.135339545	0.100670152	0	1	1
ANKRD13B	125.4591765	0.300029009	0.348234893	0	1	1
ANKRD13C	877.1908347	0.099855359	0.198336235	0	1	1
ANKRD13D	692.2523174	-0.705092795	0.185713533	0	1	1
ANKRD16	27.09621897	-0.157622372	0.342513161	0	1	1
ANKRD17	1050.228476	0.092459615	0.144087102	0	1	1
ANKRD22	591.1893781	0.04354297	0.319386632	0	1	1
ANKRD23	49.05692226	-0.366173355	0.381008594	0	1	1
ANKRD24	14.96431619	-0.394708509	0.456659778	0	1	1
ANKRD27	328.9353536	0.411761151	0.134487798	0	1	1
ANKRD28	614.464911	0.099199528	0.174650934	0	1	1
ANKRD29	341.0763124	-0.616210213	0.401217989	0	1	1
ANKRD31	59.02263957	-0.441804974	0.736987989	0	1	1
ANKRD33B	33.02405357	-0.501546981	0.402626506	0	1	1
ANKRD34B	8.647569201	-1.441698322	0.738858146	-0.597812076	0.549965332	1
ANKRD35	2687.805219	-1.222608485	0.318847079	-0.698166924	0.485072809	1
ANKRD39	40.4644116	-0.415636827	0.366402523	0	1	1
ANKRD40	66.45510988	0.218088999	0.226247665	0	1	1
ANKRD44	414.2924504	0.2681797	0.178751808	0	1	1
ANKRD45	4.507328403	-0.28818154	0.650486605	0	1	1
ANKRD46	544.092404	-0.289533166	0.21368697	0	1	1
ANKRD49	81.90570084	0.252171167	0.226181932	0	1	1
ANKRD50	845.7295172	0.751894487	0.240675876	0	1	1
ANKRD52	198.1062323	0.342449342	0.276422195	0	1	1
ANKRD53	12.207591	0.232011461	0.549161018	0	1	1
ANKRD54	610.3715997	-0.541678943	0.142549278	0	1	1
ANKRD55	8.611865734	-1.213363914	0.537288663	-0.397112257	0.691284682	1
ANKRD6	63.45829713	-0.30663555	0.260907711	0	1	1
ANKRD65	231.8835379	-1.455093916	0.356680264	-1.275915606	0.201985354	1
ANKRD66	3.204548528	-0.132794634	0.983563018	0	1	1
ANKRD7	345.6123898	-0.137482423	0.193018496	0	1	1
ANKRD9	38.42163421	-1.868043004	0.510561092	-1.700174607	0.089098087	1
ANKS1A	733.5893236	-0.265765655	0.311653734	0	1	1
ANKS1B	12.17297117	0.586823979	0.465446468	0	1	1
ANKS3	57.21662399	-0.044362383	0.28903435	0	1	1
ANKS6	334.1765517	-0.007319053	0.098253753	0	1	1
ANKUB1	2.299054371	-0.156190582	0.907524277	0	1	1
ANKZF1	162.1648275	-0.40775208	0.303312041	0	1	1
ANLN	856.890886	0.861304308	0.191199694	0	1	1
ANO10	378.8965875	-0.218065227	0.150949187	0	1	1
ANO2	90.61642898	1.024329043	0.63285027	0.038443601	0.969333998	1
ANO3	469.1850773	-0.981701955	0.434037119	0	1	1
ANO4	11.61865494	-0.019858449	0.420422508	0	1	1
ANO5	96.28496457	0.60682346	0.352122194	0	1	1
ANO6	686.1554692	0.47729782	0.200115051	0	1	1
ANO7	108.822277	-0.109762726	0.343317098	0	1	1
ANO8	109.2445591	-1.288817902	0.316565053	-0.912349291	0.361584874	1
ANO9	477.9948668	-0.61211953	0.174720949	0	1	1
ANOS1	143.9240867	1.881201991	0.492873266	1.78788758	0.073794147	1
ANP32A	1730.578931	-0.222185427	0.159544953	0	1	1
ANP32E	1525.783656	0.030524568	0.183920184	0	1	1
ANPEP	325.2356794	-1.070317737	0.702567475	-0.100086809	0.920275407	1
ANTXR1	927.9561279	0.018393003	0.217356519	0	1	1
ANTXR2	772.5384722	-0.053374599	0.198077856	0	1	1
ANTXRL	1619.123647	0.624134121	0.241514713	0	1	1
ANXA1	6264.758529	0.247198711	0.177521109	0	1	1
ANXA10	5.516485955	-0.513097277	0.619648508	0	1	1
ANXA11	681.0903346	0.643164567	0.13901043	0	1	1
ANXA13	1.536915466	2.063450367	1.382314358	0.769325993	0.44169981	1
ANXA2	17198.06731	-0.329890066	0.143219588	0	1	1
ANXA3	675.5565522	0.414671717	0.164689071	0	1	1
ANXA4	1388.923565	-0.079106647	0.182131876	0	1	1
ANXA5	2640.831971	0.600725217	0.118332697	0	1	1
ANXA7	1413.27663	-0.240402378	0.126342627	0	1	1
ANXA8L1	1254.732368	0.360253779	0.385801366	0	1	1
AOPEP	1084.801312	-0.159915421	0.164625128	0	1	1
AP1AR	510.7470226	-0.109967721	0.158145114	0	1	1
AP1B1	1107.910201	0.331963613	0.179723609	0	1	1
AP1G1	968.040962	0.100119657	0.12799879	0	1	1
AP1G2	4.968406281	-0.268670028	0.807157761	0	1	1
AP1M1	1338.050313	0.279402102	0.203453431	0	1	1
AP1S2	319.1953692	0.896653335	0.26268249	0	1	1
AP1S3	357.1037673	0.326667399	0.307339525	0	1	1
AP2A1	244.5710336	-0.343914514	0.225031292	0	1	1
AP2A2	645.1459617	0.668064972	0.118767314	0	1	1
AP2B1	932.3003502	-0.035277626	0.154336849	0	1	1
AP2M1	1818.105358	0.297478643	0.155724805	0	1	1
AP2S1	251.5064037	0.039575887	0.151971158	0	1	1
AP3B1	774.67576	-0.030231215	0.115638122	0	1	1
AP3B2	47.43697317	1.384480401	0.936652493	0.410483507	0.681451299	1
AP3D1	2599.809504	0.132344591	0.158215271	0	1	1
AP3M1	700.4598831	0.12748559	0.136810751	0	1	1
AP3M2	701.584123	-0.449748243	0.118335218	0	1	1
AP3S1	319.2603444	-0.260000012	0.199134999	0	1	1
AP4B1	816.7521557	-0.000877645	0.116175952	0	1	1
AP4E1	393.0690147	0.466368809	0.120181167	0	1	1
AP4M1	16.41628817	-0.512662097	0.457293555	0	1	1
AP4S1	506.8785174	-0.436905954	0.187141252	0	1	1
AP5B1	89.07613117	0.018552337	0.317609489	0	1	1
AP5M1	170.2881449	-0.465479084	0.165049685	0	1	1
AP5S1	69.90056634	-0.419573414	0.262039565	0	1	1
AP5Z1	1104.881518	-0.067359166	0.14327813	0	1	1
APAF1	266.2520697	0.551458382	0.213414255	0	1	1
APBA1	98.84360633	0.249492578	0.199452462	0	1	1
APBA2	10.59212546	-1.719973808	0.440815657	-1.633276398	0.102410878	1
APBA3	98.4905783	-0.122709754	0.311924143	0	1	1
APBB1	30.08135566	-0.207266241	0.387067983	0	1	1
APBB2	737.166426	1.297706773	0.227180838	1.310439629	0.190047155	1
APBB3	6.082108243	-0.728035301	0.789157151	0	1	1
APC	913.3154282	0.021302074	0.151454183	0	1	1
APCDD1	2294.462623	1.42279517	0.45344981	0.932396841	0.351131477	1
APEH	322.5363087	-0.325773436	0.245274763	0	1	1
APELA	0.865575522	1.631987485	1.825293754	0.346238782	0.729163272	1
APEX1	848.4134035	-0.298663492	0.17734732	0	1	1
APEX2	62.64207834	-0.059157932	0.3630525	0	1	1
APH1A	176.7604969	0.074609765	0.247146312	0	1	1
APH1B	116.1540384	0.109473102	0.203379681	0	1	1
API5	1431.424745	-0.014887784	0.169179147	0	1	1
APIP	554.9924241	-0.321985516	0.130939016	0	1	1
APLF	279.109593	-0.376940756	0.131003114	0	1	1
APLN	186.8800372	1.3325371	0.471154253	0.705792419	0.480317237	1
APLNR	33.9972705	-1.571896245	0.586230406	-0.975548589	0.329288212	1
APLP1	160.8620822	-0.689819969	0.369494144	0	1	1
APLP2	8553.257403	-0.307931683	0.116753442	0	1	1
APMAP	785.5139188	-0.220429671	0.165656891	0	1	1
APOA5	37.14727125	-0.703364359	0.392121657	0	1	1
APOBEC2	2.490518128	1.106630187	1.097925788	0.097119667	0.922631363	1
APOC1	12389.30005	0.051393393	0.304532787	0	1	1
APOD	331.8370745	-1.56988445	0.44235479	-1.288297229	0.197642517	1
APOL3	5.879197151	1.618861543	0.969634716	0.638241941	0.523316199	1
APOLD1	385.7842925	1.023984735	0.509434359	0.047081109	0.962448583	1
APOM	293.6078271	-0.165258843	0.198454068	0	1	1
APOO	295.7617264	0.318097246	0.129828785	0	1	1
APOOL	398.3467479	-0.737672922	0.240863912	0	1	1
APOPT1	459.1195225	-0.073114218	0.166141636	0	1	1
APP	4164.388583	0.027487113	0.209154571	0	1	1
APPBP2	446.2538639	0.396986383	0.170701832	0	1	1
APPL1	443.6960941	0.575624843	0.257892696	0	1	1
APPL2	1456.928189	-0.380862313	0.151459393	0	1	1
APRT	652.1736338	0.556089314	0.185667136	0	1	1
APTX	198.4332797	0.111279148	0.150537947	0	1	1
AQP1	434.2896998	1.382146172	0.411301115	0.929115331	0.35282932	1
AQP11	86.87217525	1.443812074	0.38106601	1.164659305	0.244156928	1
AQP3	3460.653994	-1.472521609	0.457069685	-1.033806496	0.301226634	1
AQP4	18.98141827	-2.138297052	0.743274229	-1.531463096	0.12565498	1
AQP9	54.57378255	-0.687331545	0.550899352	0	1	1
AQR	506.7431538	0.355900221	0.139233785	0	1	1
AR	237.6207163	-1.016298358	0.466031615	-0.034972644	0.972101555	1
ARAP1	515.1942188	0.460554947	0.272380493	0	1	1
ARAP2	889.0218444	-0.122331123	0.265593859	0	1	1
ARAP3	404.9222412	0.260148472	0.451878708	0	1	1
ARCN1	3567.645106	0.019985553	0.079681574	0	1	1
AREG	540.6104402	1.734203979	0.758451888	0.968029733	0.333029521	1
AREL1	728.1295992	0.354696468	0.172866314	0	1	1
ARF1	4433.296802	0.09618179	0.18467572	0	1	1
ARF3	349.691071	-0.075120044	0.206878557	0	1	1
ARF4	1802.444645	0.302724449	0.227593899	0	1	1
ARF5	532.2457143	0.080668692	0.203594571	0	1	1
ARF6	1662.763777	0.246119161	0.220444991	0	1	1
ARFGAP1	678.5413294	0.489033168	0.143821198	0	1	1
ARFGAP2	1289.595376	-0.36352897	0.144255099	0	1	1
ARFGAP3	1115.111385	0.049780105	0.14307746	0	1	1
ARFGEF1	670.4711336	-0.120298698	0.137742125	0	1	1
ARFGEF2	1001.349825	-0.002323284	0.211527443	0	1	1
ARFGEF3	159.7670734	0.662392479	0.412721799	0	1	1
ARFIP1	487.975052	0.211279914	0.182855793	0	1	1
ARFIP2	222.4001424	-0.146985151	0.296689607	0	1	1
ARFRP1	320.2582239	-0.311292871	0.125550042	0	1	1
ARGLU1	1278.769582	-0.198134082	0.308539335	0	1	1
ARHGAP1	737.728082	0.227297491	0.229031596	0	1	1
ARHGAP10	541.8877794	-0.417873814	0.202044717	0	1	1
ARHGAP11A	286.285395	0.920044506	0.22748755	0	1	1
ARHGAP12	575.1656946	0.007538536	0.151657877	0	1	1
ARHGAP15	195.2120208	0.33157796	0.363179209	0	1	1
ARHGAP17	1280.341204	-0.0639639	0.167282774	0	1	1
ARHGAP18	195.7581772	0.367089133	0.194954184	0	1	1
ARHGAP19	169.7689819	0.248351267	0.179317791	0	1	1
ARHGAP21	572.2762401	0.613262302	0.170683968	0	1	1
ARHGAP22	108.8215666	-0.051913814	0.304348993	0	1	1
ARHGAP23	362.9037309	0.166415503	0.286872869	0	1	1
ARHGAP24	112.9648104	0.858276437	0.422780939	0	1	1
ARHGAP25	195.4706154	1.411304916	0.365192968	1.126267349	0.260052374	1
ARHGAP26	101.5160493	1.001643728	0.359531934	0.004571856	0.9963522	1
ARHGAP27	906.0023114	-0.185193202	0.190354548	0	1	1
ARHGAP29	500.2070834	-0.338319684	0.162647277	0	1	1
ARHGAP30	359.8158208	0.807761885	0.352463343	0	1	1
ARHGAP31	800.263888	0.892763119	0.378061597	0	1	1
ARHGAP32	1322.155134	0.040599924	0.180906589	0	1	1
ARHGAP33	77.03322464	1.100282134	0.521390185	0.192336059	0.847478975	1
ARHGAP35	1163.431821	0.090595044	0.282796728	0	1	1
ARHGAP39	32.20074656	-0.502431889	0.258906424	0	1	1
ARHGAP40	539.0192875	-0.216916875	0.2472104	0	1	1
ARHGAP42	148.2537398	0.945524603	0.255365792	0	1	1
ARHGAP44	134.8679279	0.443891297	0.476287617	0	1	1
ARHGAP45	582.9305302	1.510037682	0.31003653	1.645088989	0.099951461	1
ARHGAP5	779.0571301	0.308363028	0.218093743	0	1	1
ARHGAP6	410.4409719	1.082024033	0.351909612	0.233082672	0.81569721	1
ARHGAP8	18.83104312	1.164595587	0.492429415	0.334252143	0.7381893	1
ARHGDIA	1317.402921	-0.111503426	0.150343948	0	1	1
ARHGDIB	1800.278178	0.759196084	0.203032222	0	1	1
ARHGDIG	327.1209804	-0.477527652	0.275969925	0	1	1
ARHGEF10	1064.657454	0.068457489	0.173163295	0	1	1
ARHGEF10L	814.6637844	-0.372043641	0.264188557	0	1	1
ARHGEF11	403.4430117	-0.15752254	0.286296915	0	1	1
ARHGEF12	3931.592587	-0.27051815	0.17391149	0	1	1
ARHGEF16	217.283906	-0.020163837	0.341705221	0	1	1
ARHGEF17	265.270895	-0.330457365	0.432253293	0	1	1
ARHGEF18	357.1072735	0.332452707	0.304017827	0	1	1
ARHGEF19	123.1472991	-1.044732132	0.352835024	-0.126779172	0.899115181	1
ARHGEF2	630.6291273	1.195661346	0.252146295	0.775983426	0.437758772	1
ARHGEF26	39.94015113	-0.596784524	0.309903554	0	1	1
ARHGEF28	457.064904	0.049791522	0.298864285	0	1	1
ARHGEF3	901.565215	-0.472853208	0.190320266	0	1	1
ARHGEF33	64.99013684	0.996200481	0.304733261	0	1	1
ARHGEF38	62.2197379	-0.811887279	0.373767704	0	1	1
ARHGEF39	229.0068156	-0.042661231	0.191491785	0	1	1
ARHGEF6	1377.62592	0.086300551	0.130774749	0	1	1
ARHGEF7	351.178633	0.265595163	0.179708112	0	1	1
ARHGEF9	759.8456059	-0.821038872	0.2157026	0	1	1
ARID1A	990.0996532	-0.062990952	0.145383831	0	1	1
ARID1B	871.5910937	-0.213159605	0.190191108	0	1	1
ARID2	438.086476	0.069432184	0.129173739	0	1	1
ARID3A	88.94030527	-0.167507199	0.319726958	0	1	1
ARID3B	168.2903903	0.455397845	0.192514019	0	1	1
ARID4A	796.666416	0.054179499	0.240213428	0	1	1
ARID4B	519.7906386	-0.068408046	0.160790348	0	1	1
ARID5A	340.7114512	0.338009411	0.288034127	0	1	1
ARID5B	702.2924803	0.663838076	0.245765545	0	1	1
ARIH1	1236.987631	-0.30432504	0.09132813	0	1	1
ARIH2	876.0188285	-0.210633985	0.105311125	0	1	1
ARL1	793.5243832	0.041127857	0.128242152	0	1	1
ARL10	266.8567452	-0.178498538	0.28280216	0	1	1
ARL11	13.25511375	-0.435944798	0.384944589	0	1	1
ARL13A	79.87584397	-0.40622311	0.281796055	0	1	1
ARL13B	187.2904372	-0.17258027	0.151823508	0	1	1
ARL14	0.867771537	2.0137809	1.838863684	0.551308348	0.581422317	1
ARL14EP	705.5033887	-0.036683852	0.140713818	0	1	1
ARL15	500.4251945	-0.250383713	0.242240923	0	1	1
ARL16	123.4752367	0.21205435	0.274755343	0	1	1
ARL2	210.1482015	-0.130730926	0.183073386	0	1	1
ARL2BP	202.8776565	0.068901248	0.195420307	0	1	1
ARL4A	795.8875065	-1.098992	0.274700391	-0.36036352	0.718575303	1
ARL4C	243.5547711	0.260652992	0.265115669	0	1	1
ARL4D	542.9919354	-0.857129001	0.373924055	0	1	1
ARL5A	371.9380207	0.324645789	0.239439373	0	1	1
ARL5B	190.261472	0.094318769	0.250555934	0	1	1
ARL5C	528.2377143	1.105138766	0.419754601	0.250476745	0.802218687	1
ARL6	89.25247145	-0.103249373	0.256612554	0	1	1
ARL6IP1	1314.469176	0.081025447	0.229934036	0	1	1
ARL6IP4	507.4288459	-0.080035268	0.204573833	0	1	1
ARL6IP5	359.0764461	0.632039214	0.165995556	0	1	1
ARL6IP6	591.4980472	-0.092909621	0.201087037	0	1	1
ARL8A	282.9505679	-0.133317156	0.158651999	0	1	1
ARL8B	2461.177941	-0.33223514	0.270139711	0	1	1
ARL9	321.957938	0.432609682	0.185213229	0	1	1
ARMC1	310.9743102	0.308646129	0.189087601	0	1	1
ARMC10	429.5509419	-0.202601954	0.186806502	0	1	1
ARMC2	56.91082821	-0.113234191	0.192177116	0	1	1
ARMC3	12.31165361	0.080292162	0.461505822	0	1	1
ARMC4	35.12489716	-0.482733422	0.397273273	0	1	1
ARMC6	280.6676647	0.266186927	0.145713547	0	1	1
ARMC7	116.6244688	-0.10388741	0.138672859	0	1	1
ARMC8	418.0893653	-0.026411509	0.165238219	0	1	1
ARMC9	134.6997994	0.358336887	0.161199659	0	1	1
ARMH1	3.864318052	0.001919731	0.625390591	0	1	1
ARMH2	2.579894773	1.780030391	0.992820781	0.785670894	0.432060319	1
ARMH3	265.4905909	0.140257433	0.158623213	0	1	1
ARMH4	26.20056664	-0.967063717	0.514030223	0	1	1
ARMT1	129.9715251	0.564115395	0.268532389	0	1	1
ARNT	1111.031461	0.519031622	0.174383333	0	1	1
ARNTL	298.3391709	-1.108718942	0.293402248	-0.370545702	0.710975931	1
ARNTL2	849.4565318	-0.034884514	0.329454769	0	1	1
ARPC1A	2958.241329	-0.468367839	0.134814337	0	1	1
ARPC1B	1227.237261	1.559426639	0.310737768	1.800317488	0.071810521	1
ARPC2	4032.070614	0.183803257	0.132506909	0	1	1
ARPC3	1516.868116	0.369282185	0.156753081	0	1	1
ARPC4	1632.26112	0.154611272	0.180058729	0	1	1
ARPC5	3455.682421	0.336143758	0.153877767	0	1	1
ARPC5L	825.190858	-0.054612756	0.218085769	0	1	1
ARPIN	482.6138937	-0.687635256	0.203096035	0	1	1
ARPP19	1743.036213	0.109766092	0.234786841	0	1	1
ARPP21	177.7590177	0.123562372	0.387773847	0	1	1
ARR3	6.311851216	-0.028239623	0.963438896	0	1	1
ARRDC1	683.4926695	0.498725741	0.220928093	0	1	1
ARRDC2	1399.255953	-0.384925094	0.218548358	0	1	1
ARRDC3	2147.91352	0.194727916	0.301540947	0	1	1
ARRDC4	367.8571933	0.787470071	0.234600515	0	1	1
ARRDC5	5.55390466	-0.873484214	0.6589803	0	1	1
ARSA	1416.354863	-0.338862331	0.175724599	0	1	1
ARSB	199.7336006	0.359303816	0.212155252	0	1	1
ARSG	309.1664056	-0.451331802	0.185195901	0	1	1
ARSJ	105.6534821	1.459204707	0.418391139	1.097548834	0.272401546	1
ARSK	293.2844252	-0.294814303	0.128549805	0	1	1
ART4	3.121121303	-1.863128764	0.836143555	-1.032273416	0.301944051	1
ARTN	4.16563134	1.563831598	0.866389629	0.650782949	0.515186609	1
ARV1	150.232065	-0.010897805	0.294524179	0	1	1
ARVCF	100.7223952	-0.238831251	0.285869552	0	1	1
AS3MT	423.6157106	-0.22880677	0.181010139	0	1	1
ASAH1	13450.60819	-0.651004333	0.184567615	0	1	1
ASAP2	505.9828104	0.480324098	0.203030666	0	1	1
ASAP3	555.7708652	0.673036716	0.32579503	0	1	1
ASB1	207.3234692	0.02485294	0.23364149	0	1	1
ASB11	4.801789638	-1.274182523	0.548645709	-0.499744222	0.61725519	1
ASB12	1.230507157	2.003912292	1.594536825	0.629594924	0.528959645	1
ASB13	53.03238849	-0.698204528	0.25039391	0	1	1
ASB14	376.6597677	-0.010971702	0.288140768	0	1	1
ASB15	4.043498719	0.991887786	0.82126901	0	1	1
ASB16	4.085806773	1.696181239	1.05774828	0.658172887	0.510427045	1
ASB2	4.689119554	2.660619054	1.092063151	1.52062548	0.128353849	1
ASB3	308.0457779	-0.073172018	0.138166442	0	1	1
ASB5	1.700340618	0.143142017	1.16002564	0	1	1
ASB6	514.0966904	-0.392343998	0.189976699	0	1	1
ASB7	147.9523103	-0.04058086	0.192372091	0	1	1
ASB8	489.769247	-0.25110428	0.116048606	0	1	1
ASB9	356.6015523	-0.00354988	0.147064559	0	1	1
ASCC1	872.8703474	-0.136296608	0.171647487	0	1	1
ASCC2	461.0857564	0.089088017	0.128944185	0	1	1
ASCC3	424.975688	0.661809775	0.153488896	0	1	1
ASCL2	15.05529576	-0.69042057	0.370678377	0	1	1
ASCL3	3.575325689	0.519980162	0.819653297	0	1	1
ASF1B	1067.840601	0.443383854	0.207614613	0	1	1
ASH1L	1702.53792	0.106569634	0.182634228	0	1	1
ASH2L	594.4662524	-0.089887312	0.104900398	0	1	1
ASIC1	14.56225697	-1.493365026	0.587316866	-0.840032109	0.400890383	1
ASIP	138.6105586	-1.623671836	1.351344971	-0.461519338	0.644426051	1
ASL	406.1436382	-0.327516771	0.216270095	0	1	1
ASMTL	375.8110466	-0.266578476	0.11755932	0	1	1
ASNA1	435.7646898	-0.321838174	0.131800376	0	1	1
ASNS	1633.298104	-0.094490944	0.180528804	0	1	1
ASNSD1	282.6916945	0.069248071	0.183473519	0	1	1
ASPA	182.1974998	-0.176697302	0.317493628	0	1	1
ASPG	771.3463706	-0.6060894	0.316096466	0	1	1
ASPH	1523.422183	0.318275247	0.166799572	0	1	1
ASPHD2	164.0357226	-0.27327001	0.155535591	0	1	1
ASPM	534.8796646	1.07260517	0.295904523	0.245366883	0.806172369	1
ASPSCR1	861.2097496	-0.11729711	0.093300436	0	1	1
ASRGL1	11.82922378	-0.811829517	0.399116522	0	1	1
ASS1	999.5152573	0.389379832	0.233257628	0	1	1
ASTE1	156.1893884	-0.218926213	0.136199811	0	1	1
[truncated: 15,699 more rows]
