# Supplementary material for: Transcriptomic Profiling of Fibropapillomatosis in Green Sea Turtles (Chelonia mydas) From South Texas
Source: Front Immunol. 2021 Feb 24;12:630988. doi: 10.3389/fimmu.2021.630988 (PMC7943941; doi:10.3389/fimmu.2021.630988)
Supplement: Supplementary Table 4 — Immune checkpoint molecules assessed. [file Table_4.xlsx]

## Sheet: Sheet1
Supplementary Table 4. Immune checkpoint molecules assessed
Human gene symbol	Immune checkpoint molecule	Orthologous match with CheMyd_1.0 Gene Symbol/s
BTLA	BTLA	BTLA
CD274	PD-L1	CD274, LOC114018541
CD276	B7-H3	LOC114022564, LOC114021416, LOC114022559, CD276, LOC102929593
CTLA4	CTLA-4	LOC102947343, LOC114018946
HAVCR2	TIM-3	LOC102941709
HHLA2	B7-H7	HHLA2
LAG3	LAG-3	LAG3
PDCD1	PD-1	PDCD1
PDCD1LG2	PD-L2	LOC102933512
TIGIT	TIGIT	N/A
TMIGD2	CD28H	LOC114018671
VSIR	VISTA	VSIR
VTCN1	B7-H4	VTCN1
