# Supplementary material for: Transcriptomic Profiling of Fibropapillomatosis in Green Sea Turtles (Chelonia mydas) From South Texas
Source: Front Immunol. 2021 Feb 24;12:630988. doi: 10.3389/fimmu.2021.630988 (PMC7943941; doi:10.3389/fimmu.2021.630988)
Supplement: Supplementary Table 5 — Comparison to previously identified top differentially expressed genes in FP from Duffy et al. (2018) Communications Biology (main article reference 35). [file Table_5.xlsx]

## Sheet: Sheet1
Supplementary Table 5. Comparison to previously identified top differentially expressed genes in FP from Duffy et al.
Duffy et al.				Blackburn et al.
Homolog ID	Trinity Transcript ID	LFC	padj	CheMyd1 Gene Symbol	H. sapiens ortholog	LFC	padj
PITX2	TRINITY_DN115109_c0_g1	5.41	3.52×10−119	PITX2	PITX2	2.33	1
FNDC1	TRINITY_DN152537_c0_g2	3.59	3.60×10−102	FNDC1	FNDC1	2.97	0.01
CPXM1	TRINITY_DN150062_c3_g1	3.91	3.67×10−102	LOC102930217	CPXM1	2.01	0.68
S1PR3	TRINITY_DN152113_c0_g1	4.06	6.28×10−92	S1PR3	S1PR3	3.75	9.69×10−6
KRT7	TRINITY_DN144332_c0_g1	−6.30	4.85×10−85	LOC102937262	KRT7	−1.09	1
NES	TRINITY_DN154746_c0_g1	4.37	2.92×10−83	NES	NES	3.7	6.51×10−5
LRRC15	TRINITY_DN151118_c0_g1	5.25	5.77×10−80	LRRC15	LRRC15	2.82	0.14
WNT5A	TRINITY_DN152355_c2_g1	2.75	3.44×10−77	WNT5A	WNT5A	0.66	1
NCAN	TRINITY_DN155020_c0_g3	5.54	5.91×10−72	NCAN	NCAN	2.08	1
F10	TRINITY_DN145658_c0_g1	−2.64	8.21×10−70	F10	F10	−0.67	1
NTN3	TRINITY_DN155213_c8_g2	3.88	1.75×10−67	NTN3	NTN1	2.58	0.01
LRP4	TRINITY_DN154801_c10_g1	−2.11	4.36×10−43	LRP4	LRP4	−1.21	1
