# Supplementary material for: Transcriptomic Profiling of Fibropapillomatosis in Green Sea Turtles (Chelonia mydas) From South Texas
Source: Front Immunol. 2021 Feb 24;12:630988. doi: 10.3389/fimmu.2021.630988 (PMC7943941; doi:10.3389/fimmu.2021.630988)
Supplement: Supplementary Table 6 — Gene ID mapping from CheMyd_1.0 gene identifiers to human gene matches. [file Table_6.csv]

GFF.GeneSymbol	Current.Turtle.Gene.Symbol	Unassigned.Human.Annotation	Human.Gene.Symbol
A1CF	A1CF	0	A1CF
A2M	A2M	0	A2M
A2ML1	A2ML1	0	A2ML1
A4GALT	A4GALT	0	A4GALT
AAAS	AAAS	0	AAAS
AACS	AACS	0	AACS
AAGAB	AAGAB	0	AAGAB
AAK1	AAK1	0	AAK1
AAMDC	AAMDC	0	AAMDC
AAMP	AAMP	0	AAMP
AANAT	AANAT	0	AANAT
AAR2	AAR2	0	AAR2
AARS	AARS1	0	AARS1
AARS2	AARS2	0	AARS2
AASDH	AASDH	0	AASDH
AASDHPPT	AASDHPPT	0	AASDHPPT
AASS	AASS	0	AASS
AATF	AATF	0	AATF
AATK	AATK	0	AATK
ABAT	ABAT	0	ABAT
ABCA1	ABCA1	0	ABCA1
ABCA13	ABCA13	0	ABCA13
ABCA2	ABCA2	0	ABCA2
ABCA3	ABCA3	0	ABCA3
ABCA4	ABCA4	0	ABCA4
ABCB1	ABCB1	0	ABCB1
ABCB10	ABCB10	0	ABCB10
ABCB11	ABCB11	0	ABCB11
ABCB5	ABCB5	0	ABCB5
ABCB6	ABCB6	0	ABCB6
ABCB7	ABCB7	0	ABCB7
ABCB8	ABCB8	0	ABCB8
ABCB9	ABCB9	0	ABCB9
ABCC1	ABCC1	0	ABCC1
ABCC10	ABCC10	0	ABCC10
ABCC2	ABCC2	0	ABCC2
ABCC3	ABCC3	0	ABCC3
ABCC4	ABCC4	0	ABCC4
ABCC5	ABCC5	0	ABCC5
ABCC6	ABCC6	0	ABCC6
ABCC8	ABCC8	0	ABCC8
ABCC9	ABCC9	0	ABCC9
ABCD2	ABCD2	0	ABCD2
ABCD3	ABCD3	0	ABCD3
ABCD4	ABCD4	0	ABCD4
ABCE1	ABCE1	0	ABCE1
ABCF1	ABCF1	0	ABCF1
ABCF2	ABCF2	0	ABCF2
ABCF3	ABCF3	0	ABCF3
ABCG1	ABCG1	0	ABCG1
ABCG4	ABCG4	0	ABCG4
ABCG5	ABCG5	0	ABCG5
ABCG8	ABCG8	0	ABCG8
ABHD1	ABHD1	0	ABHD1
ABHD10	ABHD10	0	ABHD10
ABHD11	ABHD11	0	ABHD11
ABHD12	ABHD12	0	ABHD12
ABHD12B	ABHD12B	0	ABHD12B
ABHD13	ABHD13	0	ABHD13
ABHD14A	ABHD14A	0	ABHD14A
ABHD14B	ABHD14B	0	ABHD14B
ABHD15	ABHD15	0	ABHD15
ABHD16A	ABHD16A	0	ABHD16A
ABHD16B	ABHD16B	0	ABHD16A
ABHD17A	ABHD17A	0	ABHD17A
ABHD17B	ABHD17B	0	ABHD17B
ABHD17C	ABHD17C	0	ABHD17C
ABHD18	ABHD18	0	ABHD18
ABHD2	ABHD2	0	ABHD2
ABHD3	ABHD3	0	ABHD3
ABHD4	ABHD4	0	ABHD4
ABHD5	ABHD5	0	ABHD5
ABHD6	ABHD6	0	ABHD6
ABHD8	ABHD8	0	ABHD8
ABI1	ABI1	0	ABI1
ABI2	ABI2	0	ABI2
ABI3	ABI3	0	ABI1
ABI3BP	ABI3BP	0	ABI3BP
ABITRAM	ABITRAM	0	ABITRAM
ABL1	ABL1	0	ABL1
ABL2	ABL2	0	ABL2
ABLIM1	ABLIM1	0	ABLIM1
ABLIM2	ABLIM2	0	ABLIM2
ABLIM3	ABLIM3	0	ABLIM3
ABR	ABR	0	ABR
ABRA	ABRA	0	ABRA
ABRACL	ABRACL	0	ABRACL
ABRAXAS1	ABRAXAS1	0	ABRAXAS1
ABRAXAS2	ABRAXAS2	0	ABRAXAS2
ABTB1	ABTB1	0	ABTB1
ABTB2	ABTB2	0	ABTB2
ACAA1	ACAA1	0	ACAA1
ACAA2	ACAA2	0	ACAA2
ACACA	ACACA	0	ACACA
ACACB	ACACB	0	ACACB
ACAD10	ACAD10	0	ACAD10
ACAD11	ACAD11	0	ACAD11
ACAD8	ACAD8	0	ACAD8
ACAD9	ACAD9	0	ACAD9
ACADL	ACADL	0	ACADL
ACADM	ACADM	0	ACADM
ACADS	ACADS	0	ACADS
ACADSB	ACADSB	0	ACADSB
ACADVL	ACADVL	0	ACADVL
ACAN	ACAN	0	ACAN
ACAP2	ACAP2	0	ACAP2
ACAP3	ACAP3	0	ACAP3
ACAT1	ACAT1	0	ACAT1
ACAT2	ACAT2	0	ACAT2
ACBD3	ACBD3	0	ACBD3
ACBD4	ACBD4	0	ACBD4
ACBD5	ACBD5	0	ACBD5
ACBD6	ACBD6	0	ACBD6
ACBD7	ACBD7	0	ACBD7
ACCS	ACCS	0	ACCS
ACE	ACE	0	ACE
ACE2	ACE2	0	ACE2
ACER1	ACER1	0	ACER1
ACER2	ACER2	0	ACER2
ACER3	ACER3	0	ACER3
ACIN1	ACIN1	0	ACIN1
ACKR1	ACKR1	0	ACKR1
ACKR2	ACKR2	0	ACKR2
ACKR3	ACKR3	0	ACKR3
ACKR4	ACKR4	0	ACKR4
ACLY	ACLY	0	ACLY
ACMSD	ACMSD	0	ACMSD
ACO1	ACO1	0	ACO1
ACO2	ACO2	0	ACO2
ACOD1	ACOD1	0	ACOD1
ACOT11	ACOT11	0	ACOT11
ACOT12	ACOT12	0	ACOT12
ACOT13	ACOT13	0	ACOT13
ACOT7	ACOT7	0	ACOT7
ACOT8	ACOT8	0	ACOT8
ACOT9	ACOT9	0	ACOT9
ACOX1	ACOX1	0	ACOX1
ACOX2	ACOX2	0	ACOX2
ACOX3	ACOX3	0	ACOX3
ACP1	ACP1	0	ACP1
ACP2	ACP2	0	ACP2
ACP5	ACP5	0	ACP5
ACP6	ACP6	0	ACP6
ACP7	ACP7	0	ACP7
ACRBP	ACRBP	0	ACRBP
ACRV1	ACRV1	0	ACRV1
ACSBG1	ACSBG1	0	ACSBG1
ACSBG2	ACSBG2	0	ACSBG2
ACSF2	ACSF2	0	ACSF2
ACSF3	ACSF3	0	ACSF3
ACSL1	ACSL1	0	ACSL1
ACSL3	ACSL3	0	ACSL3
ACSL4	ACSL4	0	ACSL4
ACSL5	ACSL5	0	ACSL5
ACSL6	ACSL6	0	ACSL6
ACSS1	ACSS1	0	ACSS1
ACSS2	ACSS2	0	ACSS2
ACSS3	ACSS3	0	ACSS3
ACTA1	ACTA1	0	ACTA1
ACTA2	ACTA2	0	ACTA2
ACTB	ACTB	0	ACTB
ACTBL2	ACTBL2	0	ACTB
ACTC1	ACTC1	0	ACTC1
ACTG1	ACTG1	0	ACTG1
ACTG2	ACTG2	0	ACTG2
ACTL6A	ACTL6A	0	ACTL6A
ACTL7A	ACTL7A	0	ACTL7A
ACTL8	ACTL8	0	ACTG1
ACTL9	ACTL9	0	ACTL9
ACTN1	ACTN1	0	ACTN1
ACTN2	ACTN2	0	ACTN2
ACTN3	ACTN3	0	ACTN3
ACTN4	ACTN4	0	ACTN4
ACTR10	ACTR10	0	ACTR10
ACTR1A	ACTR1A	0	ACTR1A
ACTR2	ACTR2	0	ACTR2
ACTR3	ACTR3	0	ACTR3
ACTR3B	ACTR3B	0	ACTR3B
ACTR5	ACTR5	0	ACTR5
ACTR6	ACTR6	0	ACTR6
ACTR8	ACTR8	0	ACTR8
ACTRT3	ACTRT3	0	ACTB
ACVR1	ACVR1	0	ACVR1
ACVR1B	ACVR1B	0	ACVR1B
ACVR1C	ACVR1C	0	ACVR1C
ACVR2A	ACVR2A	0	ACVR2A
ACVR2B	ACVR2B	0	ACVR2B
ACVRL1	ACVRL1	0	ACVRL1
ACY1	ACY1	0	ACY1
ACY3	ACY3	0	ACY3
ACYP1	ACYP1	0	ACYP1
ACYP2	ACYP2	0	ACYP2
ADA2	ADA2	0	ADA2
ADAD1	ADAD1	0	ADAD1
ADAD2	ADAD2	0	ADAD2
ADAL	ADAL	0	ADAL
ADAM10	ADAM10	0	ADAM10
ADAM11	ADAM11	0	ADAM11
ADAM12	ADAM12	0	ADAM12
ADAM17	ADAM17	0	ADAM17
ADAM19	ADAM19	0	ADAM19
ADAM22	ADAM22	0	ADAM22
ADAM23	ADAM23	0	ADAM23
ADAM33	ADAM33	0	ADAM33
ADAM8	ADAM8	0	ADAM8
ADAM9	ADAM9	0	ADAM9
ADAMTS1	ADAMTS1	0	ADAMTS1
ADAMTS10	ADAMTS10	0	ADAMTS10
ADAMTS12	ADAMTS12	0	ADAMTS12
ADAMTS13	ADAMTS13	0	ADAMTS13
ADAMTS14	ADAMTS14	0	ADAMTS14
ADAMTS15	ADAMTS15	0	ADAMTS15
ADAMTS17	ADAMTS17	0	ADAMTS17
ADAMTS18	ADAMTS18	0	ADAMTS18
ADAMTS19	ADAMTS19	0	ADAMTS19
ADAMTS2	ADAMTS2	0	ADAMTS2
ADAMTS20	ADAMTS20	0	ADAMTS20
ADAMTS3	ADAMTS3	0	ADAMTS3
ADAMTS4	ADAMTS4	0	ADAMTS4
ADAMTS5	ADAMTS5	0	ADAMTS5
ADAMTS6	ADAMTS6	0	ADAMTS6
ADAMTS7	ADAMTS7	0	ADAMTS7
ADAMTS8	ADAMTS8	0	ADAMTS8
ADAMTS9	ADAMTS9	0	ADAMTS9
ADAMTSL1	ADAMTSL1	0	ADAMTSL1
ADAMTSL2	ADAMTSL2	0	ADAMTSL2
ADAMTSL3	ADAMTSL3	0	ADAMTSL3
ADAMTSL4	ADAMTSL4	0	ADAMTSL4
ADAMTSL5	ADAMTSL5	0	ADAMTSL5
ADAP1	ADAP1	0	ADAP1
ADAP2	ADAP2	0	ADAP2
ADAR	ADAR	0	ADAR
ADARB1	ADARB1	0	ADARB1
ADARB2	ADARB2	0	ADARB2
ADAT1	ADAT1	0	ADAT1
ADAT2	ADAT2	0	ADAT2
ADAT3	ADAT3	0	ADAT3
ADCK1	ADCK1	0	ADCK1
ADCK2	ADCK2	0	ADCK2
ADCK5	ADCK5	0	ADCK5
ADCY1	ADCY1	0	ADCY1
ADCY10	ADCY10	0	ADCY10
ADCY2	ADCY2	0	ADCY2
ADCY3	ADCY3	0	ADCY3
ADCY4	ADCY4	0	ADCY4
ADCY5	ADCY5	0	ADCY5
ADCY7	ADCY7	0	ADCY7
ADCY8	ADCY8	0	ADCY8
ADCY9	ADCY9	0	ADCY9
ADCYAP1	ADCYAP1	0	ADCYAP1
ADCYAP1R1	ADCYAP1R1	0	ADCYAP1R1
ADD1	ADD1	0	ADD1
ADD2	ADD2	0	ADD2
ADD3	ADD3	0	ADD3
ADGB	ADGB	0	ADGB
ADGRA1	ADGRA1	0	ADGRA3
ADGRA2	ADGRA2	0	ADGRA2
ADGRA3	ADGRA3	0	ADGRA3
ADGRB1	ADGRB1	0	ADGRB1
ADGRB2	ADGRB2	0	ADGRB2
ADGRB3	ADGRB3	0	ADGRB3
ADGRD1	ADGRD1	0	ADGRD1
ADGRD2	ADGRD2	0	ADGRD2
ADGRE1	ADGRE1	0	ADGRE1
ADGRE5	ADGRE5	0	ADGRE5
ADGRF5	ADGRF5	0	ADGRF5
ADGRG1	ADGRG1	0	ADGRG1
ADGRG2	ADGRG2	0	ADGRG2
ADGRG3	ADGRG3	0	ADGRG3
ADGRG5	ADGRG5	0	ADGRG5
ADGRG6	ADGRG6	0	ADGRG6
ADGRG7	ADGRG7	0	ADGRG7
ADGRL1	ADGRL1	0	ADGRL1
ADGRL2	ADGRL2	0	ADGRL2
ADGRL3	ADGRL3	0	ADGRL3
ADGRL4	ADGRL4	0	ADGRL4
ADGRV1	ADGRV1	0	ADGRV1
ADHFE1	ADHFE1	0	ADHFE1
ADI1	ADI1	0	ADI1
ADIG	ADIG	0	ADIG
ADIPOQ	ADIPOQ	0	ADIPOQ
ADIPOR1	ADIPOR1	0	ADIPOR1
ADIPOR2	ADIPOR2	0	ADIPOR2
ADIRF	ADIRF	0	ADIRF
ADK	ADK	0	ADK
ADM2	ADM2	0	ADM2
ADNP	ADNP	0	ADNP
ADNP2	ADNP2	0	ADNP2
ADORA2A	ADORA2A	0	ADORA2A
ADORA2B	ADORA2B	0	ADORA2B
ADPGK	ADPGK	0	ADPGK
ADPRH	ADPRH	0	ADPRH
ADPRHL1	ADPRHL1	0	ADPRHL1
ADPRHL2	ADPRS	0	ADPRS
ADPRM	ADPRM	0	ADPRM
ADRA1A	ADRA1A	0	ADRA1A
ADRA1B	ADRA1B	0	ADRA1B
ADRA1D	ADRA1D	0	ADRA1D
ADRA2A	ADRA2A	0	ADRA2A
ADRA2B	ADRA2B	0	ADRA2B
ADRA2C	ADRA2C	0	ADRA2C
ADRB1	ADRB1	0	ADRB1
ADRB2	ADRB2	0	ADRB2
ADRB3	ADRB3	0	ADRB1
ADRM1	ADRM1	0	ADRM1
ADSL	ADSL	0	ADSL
ADSS	ADSS2	0	ADSS2
ADSSL1	ADSS1	0	ADSS1
ADTRP	ADTRP	0	ADTRP
AEBP1	AEBP1	0	AEBP1
AEBP2	AEBP2	0	AEBP2
AES	TLE5	0	TLE5
AFAP1	AFAP1	0	AFAP1
AFAP1L1	AFAP1L1	0	AFAP1L1
AFAP1L2	AFAP1L2	0	AFAP1L2
AFDN	AFDN	0	AFDN
AFF1	AFF1	0	AFF1
AFF2	AFF2	0	AFF2
AFF3	AFF3	0	AFF3
AFF4	AFF4	0	AFF4
AFG1L	AFG1L	0	AFG1L
AFG3L2	AFG3L2	0	AFG3L2
AFMID	AFMID	0	AFMID
AFTPH	AFTPH	0	AFTPH
AGA	AGA	0	AGA
AGAP1	AGAP1	0	AGAP1
AGAP2	AGAP2	0	AGAP2
AGAP3	AGAP3	0	AGAP3
AGBL1	AGBL1	0	AGBL1
AGBL2	AGBL2	0	AGBL2
AGBL3	AGBL3	0	AGBL3
AGBL4	AGBL4	0	AGBL4
AGBL5	AGBL5	0	AGBL5
AGFG1	AGFG1	0	AGFG1
AGGF1	AGGF1	0	AGGF1
AGK	AGK	0	AGK
AGL	AGL	0	AGL
AGMAT	AGMAT	0	AGMAT
AGMO	AGMO	0	AGMO
AGPAT2	AGPAT2	0	AGPAT2
AGPAT3	AGPAT3	0	AGPAT3
AGPAT4	AGPAT4	0	AGPAT4
AGPAT5	AGPAT5	0	AGPAT5
AGPS	AGPS	0	AGPS
AGR2	AGR2	0	AGR2
AGR3	AGR3	0	AGR3
AGRN	AGRN	0	AGRN
AGRP	AGRP	0	AGRP
AGT	AGT	0	AGT
AGTPBP1	AGTPBP1	0	AGTPBP1
AGTR1	AGTR1	0	AGTR1
AGTR2	AGTR2	0	AGTR2
AGTRAP	AGTRAP	0	AGTRAP
AGXT	AGXT	0	AGXT
AGXT2	AGXT2	0	AGXT2
AHCTF1	AHCTF1	0	AHCTF1
AHCY	AHCY	0	AHCY
AHCYL1	AHCYL1	0	AHCYL1
AHCYL2	AHCYL2	0	AHCYL2
AHDC1	AHDC1	0	AHDC1
AHI1	AHI1	0	AHI1
AHNAK	AHNAK	0	AHNAK
AHR	AHR	0	AHR
AHRR	AHRR	0	AHRR
AHSA1	AHSA1	0	AHSA1
AHSG	AHSG	0	AHSG
AICDA	AICDA	0	AICDA
AIDA	AIDA	0	AIDA
AIF1	AIF1	0	AIF1
AIF1L	AIF1L	0	AIF1L
AIFM1	AIFM1	0	AIFM1
AIFM2	AIFM2	0	AIFM2
AIFM3	AIFM3	0	AIFM3
AIG1	AIG1	0	AIG1
AIMP1	AIMP1	0	AIMP1
AIMP2	AIMP2	0	AIMP2
AIP	AIP	0	AIP
AJAP1	AJAP1	0	AJAP1
AJM1	AJM1	0	AJM1
AK1	AK1	0	AK1
AK2	AK2	0	AK2
AK3	AK3	0	AK3
AK4	AK4	0	AK4
AK5	AK5	0	AK5
AK6	AK6	0	AK6
AK7	AK7	0	AK7
AK8	AK8	0	AK8
AK9	AK9	0	AK9
AKAIN1	AKAIN1	0	AKAIN1
AKAP1	AKAP1	0	AKAP1
AKAP10	AKAP10	0	AKAP10
AKAP11	AKAP11	0	AKAP11
AKAP12	AKAP12	0	AKAP12
AKAP13	AKAP13	0	AKAP13
AKAP14	AKAP14	0	AKAP14
AKAP3	AKAP3	0	AKAP3
AKAP5	AKAP5	0	AKAP5
AKAP6	AKAP6	0	AKAP6
AKAP7	AKAP7	0	AKAP7
AKAP8	AKAP8	0	AKAP8
AKAP8L	AKAP8L	0	AKAP8L
AKAP9	AKAP9	0	AKAP9
AKIP1	AKIP1	0	AKIP1
AKIRIN2	AKIRIN2	0	AKIRIN2
AKNA	AKNA	0	AKNA
AKNAD1	AKNAD1	0	AKNAD1
AKR1A1	AKR1A1	0	AKR1A1
AKR1B10	AKR1B10	0	AKR1B10
AKR1D1	AKR1D1	0	AKR1D1
AKT1	AKT1	0	AKT1
AKT2	AKT2	0	AKT2
AKT3	AKT3	0	AKT3
AKTIP	AKTIP	0	AKTIP
ALAD	ALAD	0	ALAD
ALAS1	ALAS1	0	ALAS1
ALCAM	ALCAM	0	ALCAM
ALDH16A1	ALDH16A1	0	ALDH16A1
ALDH18A1	ALDH18A1	0	ALDH18A1
ALDH1A1	ALDH1A1	0	ALDH1A1
ALDH1A2	ALDH1A2	0	ALDH1A2
ALDH1A3	ALDH1A3	0	ALDH1A3
ALDH1L2	ALDH1L2	0	ALDH1L2
ALDH2	ALDH2	0	ALDH2
ALDH3A2	ALDH3A2	0	ALDH3A2
ALDH4A1	ALDH4A1	0	ALDH4A1
ALDH5A1	ALDH5A1	0	ALDH5A1
ALDH6A1	ALDH6A1	0	ALDH6A1
ALDH7A1	ALDH7A1	0	ALDH7A1
ALDH8A1	ALDH8A1	0	ALDH8A1
ALDH9A1	ALDH9A1	0	ALDH9A1
ALDOA	ALDOA	0	ALDOA
ALDOB	ALDOB	0	ALDOB
ALDOC	ALDOC	0	ALDOC
ALG1	ALG1	0	ALG1
ALG11	ALG11	0	ALG11
ALG12	ALG12	0	ALG12
ALG13	ALG13	0	ALG13
ALG14	ALG14	0	ALG14
ALG2	ALG2	0	ALG2
ALG3	ALG3	0	ALG3
ALG5	ALG5	0	ALG5
ALG6	ALG6	0	ALG6
ALG8	ALG8	0	ALG8
ALG9	ALG9	0	ALG9
ALK	ALK	0	ALK
ALKAL1	ALKAL1	0	ALKAL1
ALKAL2	ALKAL2	0	ALKAL2
ALKBH1	ALKBH1	0	ALKBH1
ALKBH2	ALKBH2	0	ALKBH2
ALKBH3	ALKBH3	0	ALKBH3
ALKBH4	ALKBH4	0	ALKBH4
ALKBH5	ALKBH5	0	ALKBH5
ALKBH6	ALKBH6	0	ALKBH6
ALKBH7	ALKBH7	0	ALKBH7
ALKBH8	ALKBH8	0	ALKBH8
ALLC	ALLC	0	ALLC
ALMS1	ALMS1	0	ALMS1
ALOX5	ALOX5	0	ALOX5
ALOX5AP	ALOX5AP	0	ALOX5AP
ALPI	ALPI	0	ALPI
ALPK1	ALPK1	0	ALPK1
ALPK2	ALPK2	0	ALPK2
ALPK3	ALPK3	0	ALPK3
ALPL	ALPL	0	ALPL
ALS2	ALS2	0	ALS2
ALS2CL	ALS2CL	0	ALS2CL
ALS2CR12	FLACC1	0	FLACC1
ALX1	ALX1	0	ALX1
ALX3	ALX3	0	ALX3
ALX4	ALX4	0	ALX4
ALYREF	ALYREF	0	ALYREF
AMACR	AMACR	0	AMACR
AMBN	AMBN	0	AMBN
AMBP	AMBP	0	AMBP
AMBRA1	AMBRA1	0	AMBRA1
AMD1	AMD1	0	AMD1
AMDHD1	AMDHD1	0	AMDHD1
AMDHD2	AMDHD2	0	AMDHD2
AMER1	AMER1	0	AMER1
AMER2	AMER2	0	AMER2
AMFR	AMFR	0	AMFR
AMH	AMH	0	AMH
AMHR2	AMHR2	0	AMHR2
AMIGO1	AMIGO1	0	AMIGO1
AMIGO2	AMIGO2	0	AMIGO2
AMIGO3	AMIGO3	0	AMIGO3
AMMECR1	AMMECR1	0	AMMECR1
AMMECR1L	AMMECR1L	0	AMMECR1L
AMN	AMN	0	AMN
AMN1	AMN1	0	AMN1
AMOT	AMOT	0	AMOT
AMOTL1	AMOTL1	0	AMOTL1
AMOTL2	AMOTL2	0	AMOTL2
AMPD1	AMPD1	0	AMPD1
AMPD2	AMPD2	0	AMPD2
AMPD3	AMPD3	0	AMPD3
AMPH	AMPH	0	AMPH
AMT	AMT	0	AMT
AMZ1	AMZ1	0	AMZ1
AMZ2	AMZ2	0	AMZ2
ANAPC1	ANAPC1	0	ANAPC1
ANAPC10	ANAPC10	0	ANAPC10
ANAPC11	ANAPC11	0	ANAPC11
ANAPC13	ANAPC13	0	ANAPC13
ANAPC15	ANAPC15	0	ANAPC15
ANAPC16	ANAPC16	0	ANAPC16
ANAPC2	ANAPC2	0	ANAPC2
ANAPC4	ANAPC4	0	ANAPC4
ANAPC5	ANAPC5	0	ANAPC5
ANAPC7	ANAPC7	0	ANAPC7
ANGEL1	ANGEL1	0	ANGEL1
ANGEL2	ANGEL2	0	ANGEL2
ANGPT1	ANGPT1	0	ANGPT1
ANGPT2	ANGPT2	0	ANGPT2
ANGPT4	ANGPT4	0	ANGPT1
ANGPTL1	ANGPTL1	0	ANGPTL1
ANGPTL2	ANGPTL2	0	ANGPTL2
ANGPTL3	ANGPTL3	0	ANGPTL3
ANGPTL4	ANGPTL4	0	ANGPTL4
ANGPTL5	ANGPTL5	0	ANGPTL5
ANGPTL7	ANGPTL7	0	ANGPTL7
ANK1	ANK1	0	ANK1
ANK2	ANK2	0	ANK2
ANK3	ANK3	0	ANK3
ANKAR	ANKAR	0	ANKAR
ANKDD1A	ANKDD1A	0	ANKDD1A
ANKDD1B	ANKDD1B	0	ANKDD1B
ANKEF1	ANKEF1	0	ANKEF1
ANKFN1	ANKFN1	0	ANKFN1
ANKFY1	ANKFY1	0	ANKFY1
ANKH	ANKH	0	ANKH
ANKHD1	ANKHD1	0	ANKHD1
ANKIB1	ANKIB1	0	ANKIB1
ANKK1	ANKK1	0	ANKK1
ANKLE1	ANKLE1	0	ANKLE1
ANKLE2	ANKLE2	0	ANKLE2
ANKMY1	ANKMY1	0	ANKMY1
ANKMY2	ANKMY2	0	ANKMY2
ANKRA2	ANKRA2	0	ANKRA2
ANKRD1	ANKRD1	0	ANKRD1
ANKRD10	ANKRD10	0	ANKRD10
ANKRD11	ANKRD11	0	ANKRD11
ANKRD12	ANKRD12	0	ANKRD12
ANKRD13A	ANKRD13A	0	ANKRD13A
ANKRD13B	ANKRD13B	0	ANKRD13B
ANKRD13C	ANKRD13C	0	ANKRD13C
ANKRD13D	ANKRD13D	0	ANKRD13D
ANKRD16	ANKRD16	0	ANKRD16
ANKRD17	ANKRD17	0	ANKRD17
ANKRD2	ANKRD2	0	ANKRD2
ANKRD22	ANKRD22	0	ANKRD22
ANKRD23	ANKRD23	0	ANKRD23
ANKRD24	ANKRD24	0	ANKRD24
ANKRD27	ANKRD27	0	ANKRD27
ANKRD28	ANKRD28	0	ANKRD28
ANKRD29	ANKRD29	0	ANKRD29
ANKRD31	ANKRD31	0	ANKRD31
ANKRD33	ANKRD33	0	ANKRD33
ANKRD33B	ANKRD33B	0	ANKRD33B
ANKRD34A	ANKRD34A	0	ANKRD34A
ANKRD34B	ANKRD34B	0	ANKRD34B
ANKRD34C	ANKRD34C	0	ANKRD34C
ANKRD35	ANKRD35	0	ANKRD35
ANKRD37	ANKRD37	0	ANKRD37
ANKRD39	ANKRD39	0	ANKRD39
ANKRD40	ANKRD40	0	ANKRD40
ANKRD42	ANKRD42	0	ANKRD42
ANKRD44	ANKRD44	0	ANKRD44
ANKRD45	ANKRD45	0	ANKRD45
ANKRD46	ANKRD46	0	ANKRD46
ANKRD49	ANKRD49	0	ANKRD49
ANKRD50	ANKRD50	0	ANKRD50
ANKRD52	ANKRD52	0	ANKRD52
ANKRD53	ANKRD53	0	ANKRD53
ANKRD54	ANKRD54	0	ANKRD54
ANKRD55	ANKRD55	0	ANKRD55
ANKRD6	ANKRD6	0	ANKRD6
ANKRD60	ANKRD60	0	ANKRD60
ANKRD61	ANKRD61	0	ANKRD61
ANKRD65	ANKRD65	0	ANKRD65
ANKRD66	ANKRD66	0	ANKRD66
ANKRD7	ANKRD7	0	ANKRD7
ANKRD9	ANKRD9	0	ANKRD9
ANKS1A	ANKS1A	0	ANKS1A
ANKS1B	ANKS1B	0	ANKS1B
ANKS3	ANKS3	0	ANKS3
ANKS4B	ANKS4B	0	ANKS4B
ANKS6	ANKS6	0	ANKS6
ANKUB1	ANKUB1	0	ANKUB1
ANKZF1	ANKZF1	0	ANKZF1
ANLN	ANLN	0	ANLN
ANO1	ANO1	0	ANO1
ANO10	ANO10	0	ANO10
ANO2	ANO2	0	ANO2
ANO3	ANO3	0	ANO3
ANO4	ANO4	0	ANO4
ANO5	ANO5	0	ANO5
ANO6	ANO6	0	ANO6
ANO7	ANO7	0	ANO7
ANO8	ANO8	0	ANO8
ANO9	ANO9	0	ANO9
ANOS1	ANOS1	0	ANOS1
ANP32A	ANP32A	0	ANP32A
ANP32E	ANP32E	0	ANP32E
ANPEP	ANPEP	0	ANPEP
ANTXR1	ANTXR1	0	ANTXR1
ANTXR2	ANTXR2	0	ANTXR2
ANTXRL	ANTXRL	0	ANTXR1
ANXA1	ANXA1	0	ANXA1
ANXA10	ANXA10	0	ANXA10
ANXA11	ANXA11	0	ANXA11
ANXA13	ANXA13	0	ANXA13
ANXA2	ANXA2	0	ANXA2
ANXA3	ANXA3	0	ANXA3
ANXA4	ANXA4	0	ANXA4
ANXA5	ANXA5	0	ANXA5
ANXA6	ANXA6	0	ANXA6
ANXA7	ANXA7	0	ANXA7
ANXA8L1	ANXA8L1	0	ANXA8L1
AOAH	AOAH	0	AOAH
AOPEP	AOPEP	0	AOPEP
AP1AR	AP1AR	0	AP1AR
AP1B1	AP1B1	0	AP1B1
AP1G1	AP1G1	0	AP1G1
AP1G2	AP1G2	0	AP1G1
AP1M1	AP1M1	0	AP1M1
AP1S2	AP1S2	0	AP1S2
AP1S3	AP1S3	0	AP1S3
AP2A1	AP2A1	0	AP2A1
AP2A2	AP2A2	0	AP2A2
AP2B1	AP2B1	0	AP2B1
AP2M1	AP2M1	0	AP2M1
AP2S1	AP2S1	0	AP2S1
AP3B1	AP3B1	0	AP3B1
AP3B2	AP3B2	0	AP3B2
AP3D1	AP3D1	0	AP3D1
AP3M1	AP3M1	0	AP3M1
AP3M2	AP3M2	0	AP3M2
AP3S1	AP3S1	0	AP3S1
AP4B1	AP4B1	0	AP4B1
AP4E1	AP4E1	0	AP4E1
AP4M1	AP4M1	0	AP4M1
AP4S1	AP4S1	0	AP4S1
AP5B1	AP5B1	0	AP5B1
AP5M1	AP5M1	0	AP5M1
AP5S1	AP5S1	0	AP5S1
AP5Z1	AP5Z1	0	AP5Z1
APAF1	APAF1	0	APAF1
APBA1	APBA1	0	APBA1
APBA2	APBA2	0	APBA2
APBA3	APBA3	0	APBA1
APBB1	APBB1	0	APBB1
APBB1IP	APBB1IP	0	APBB1IP
APBB2	APBB2	0	APBB2
APBB3	APBB3	0	APBB3
APC	APC	0	APC
APC2	APC2	0	APC2
APCDD1	APCDD1	0	APCDD1
APCDD1L	APCDD1L	0	APCDD1L
APEH	APEH	0	APEH
APELA	APELA	0	APELA
APEX1	APEX1	0	APEX1
APEX2	APEX2	0	APEX2
APH1A	APH1A	0	APH1A
APH1B	APH1B	0	APH1A
API5	API5	0	API5
APIP	APIP	0	APIP
APLF	APLF	0	APLF
APLN	APLN	0	APLN
APLNR	APLNR	0	APLNR
APLP1	APLP1	0	APLP1
APLP2	APLP2	0	APLP2
APMAP	APMAP	0	APMAP
APOA1	APOA1	0	APOA1
APOA2	APOA2	0	APOA2
APOA4	APOA4	0	APOA4
APOA5	APOA5	0	APOA5
APOB	APOB	0	APOB
APOBEC2	APOBEC2	0	APOBEC2
APOBEC4	APOBEC4	0	APOBEC4
APOC1	APOC1	0	APOC1
APOC3	APOC3	0	APOC3
APOD	APOD	0	APOD
APOE	APOE	0	APOE
APOH	APOH	0	APOH
APOL3	APOL3	0	APOL6
APOLD1	APOLD1	0	APOLD1
APOM	APOM	0	APOM
APOO	APOO	0	APOO
APOOL	APOOL	0	APOOL
APOPT1	APOPT1	0	COA8
APP	APP	0	APP
APPBP2	APPBP2	0	APPBP2
APPL1	APPL1	0	APPL1
APPL2	APPL2	0	APPL2
APRT	APRT	0	APRT
APTX	APTX	0	APTX
AQP1	AQP1	0	AQP1
AQP11	AQP11	0	AQP11
AQP2	AQP2	0	AQP2
AQP3	AQP3	0	AQP3
AQP4	AQP4	0	AQP4
AQP6	AQP6	0	AQP6
AQP8	AQP8	0	AQP8
AQP9	AQP9	0	AQP9
AQR	AQR	0	AQR
AR	AR	0	AR
ARAP1	ARAP1	0	ARAP1
ARAP2	ARAP2	0	ARAP2
ARAP3	ARAP3	0	ARAP3
ARC	ARC	0	ARC
ARCN1	ARCN1	0	ARCN1
AREG	AREG	0	AREG
AREL1	AREL1	0	AREL1
ARF1	ARF1	0	ARF1
ARF3	ARF3	0	ARF3
ARF4	ARF4	0	ARF4
ARF5	ARF5	0	ARF5
ARF6	ARF6	0	ARF6
ARFGAP1	ARFGAP1	0	ARFGAP1
ARFGAP2	ARFGAP2	0	ARFGAP2
ARFGAP3	ARFGAP3	0	ARFGAP3
ARFGEF1	ARFGEF1	0	ARFGEF1
ARFGEF2	ARFGEF2	0	ARFGEF2
ARFGEF3	ARFGEF3	0	ARFGEF3
ARFIP1	ARFIP1	0	ARFIP1
ARFIP2	ARFIP2	0	ARFIP2
ARFRP1	ARFRP1	0	ARFRP1
ARG1	ARG1	0	ARG1
ARGLU1	ARGLU1	0	ARGLU1
ARHGAP1	ARHGAP1	0	ARHGAP1
ARHGAP10	ARHGAP10	0	ARHGAP10
ARHGAP11A	ARHGAP11A	0	ARHGAP11A
ARHGAP12	ARHGAP12	0	ARHGAP12
ARHGAP15	ARHGAP15	0	ARHGAP15
ARHGAP17	ARHGAP17	0	ARHGAP17
ARHGAP18	ARHGAP18	0	ARHGAP18
ARHGAP19	ARHGAP19	0	ARHGAP19
ARHGAP21	ARHGAP21	0	ARHGAP21
ARHGAP22	ARHGAP22	0	ARHGAP22
ARHGAP23	ARHGAP23	0	ARHGAP23
ARHGAP24	ARHGAP24	0	ARHGAP24
ARHGAP25	ARHGAP25	0	ARHGAP25
ARHGAP26	ARHGAP26	0	ARHGAP26
ARHGAP27	ARHGAP27	0	ARHGAP27
ARHGAP28	ARHGAP28	0	ARHGAP28
ARHGAP29	ARHGAP29	0	ARHGAP29
ARHGAP30	ARHGAP30	0	ARHGAP30
ARHGAP31	ARHGAP31	0	ARHGAP31
ARHGAP32	ARHGAP32	0	ARHGAP32
ARHGAP33	ARHGAP33	0	ARHGAP33
ARHGAP35	ARHGAP35	0	ARHGAP35
ARHGAP39	ARHGAP39	0	ARHGAP39
ARHGAP40	ARHGAP40	0	ARHGAP40
ARHGAP42	ARHGAP42	0	ARHGAP42
ARHGAP44	ARHGAP44	0	ARHGAP44
ARHGAP45	ARHGAP45	0	ARHGAP45
ARHGAP5	ARHGAP5	0	ARHGAP5
ARHGAP6	ARHGAP6	0	ARHGAP6
ARHGAP8	ARHGAP8	0	PRR5-ARHGAP8
ARHGAP9	ARHGAP9	0	ARHGAP9
ARHGDIA	ARHGDIA	0	ARHGDIA
ARHGDIB	ARHGDIB	0	ARHGDIB
ARHGDIG	ARHGDIG	0	ARHGDIG
ARHGEF10	ARHGEF10	0	ARHGEF10
ARHGEF10L	ARHGEF10L	0	ARHGEF10L
ARHGEF11	ARHGEF11	0	ARHGEF11
ARHGEF12	ARHGEF12	0	ARHGEF12
ARHGEF16	ARHGEF16	0	ARHGEF16
ARHGEF17	ARHGEF17	0	ARHGEF17
ARHGEF18	ARHGEF18	0	ARHGEF18
ARHGEF19	ARHGEF19	0	ARHGEF19
ARHGEF2	ARHGEF2	0	ARHGEF2
ARHGEF26	ARHGEF26	0	ARHGEF26
ARHGEF28	ARHGEF28	0	ARHGEF28
ARHGEF3	ARHGEF3	0	ARHGEF3
ARHGEF33	ARHGEF33	0	ARHGEF33
ARHGEF35	ARHGEF35	0	ARHGEF5
ARHGEF37	ARHGEF37	0	ARHGEF37
ARHGEF38	ARHGEF38	0	ARHGEF38
ARHGEF39	ARHGEF39	0	ARHGEF39
ARHGEF6	ARHGEF6	0	ARHGEF6
ARHGEF7	ARHGEF7	0	ARHGEF7
ARHGEF9	ARHGEF9	0	ARHGEF9
ARID1A	ARID1A	0	ARID1A
ARID1B	ARID1B	0	ARID1B
ARID2	ARID2	0	ARID2
ARID3A	ARID3A	0	ARID3A
ARID3B	ARID3B	0	ARID3B
ARID4A	ARID4A	0	ARID4A
ARID4B	ARID4B	0	ARID4B
ARID5A	ARID5A	0	ARID5A
ARID5B	ARID5B	0	ARID5B
ARIH1	ARIH1	0	ARIH1
ARIH2	ARIH2	0	ARIH2
ARL1	ARL1	0	ARL1
ARL10	ARL10	0	ARL10
ARL11	ARL11	0	ARL11
ARL13A	ARL13A	0	ARL13B
ARL13B	ARL13B	0	ARL13B
ARL14	ARL14	0	ARL14
ARL14EP	ARL14EP	0	ARL14EP
ARL14EPL	ARL14EPL	0	ARL14EPL
ARL15	ARL15	0	ARL15
ARL16	ARL16	0	ARL16
ARL2	ARL2	0	ARL2
ARL2BP	ARL2BP	0	ARL2BP
ARL4A	ARL4A	0	ARL4A
ARL4C	ARL4C	0	ARL4C
ARL4D	ARL4D	0	ARL4D
ARL5A	ARL5A	0	ARL5A
ARL5B	ARL5B	0	ARL5B
ARL5C	ARL5C	0	ARL5B
ARL6	ARL6	0	ARL6
ARL6IP1	ARL6IP1	0	ARL6IP1
ARL6IP4	ARL6IP4	0	ARL6IP4
ARL6IP5	ARL6IP5	0	ARL6IP5
ARL6IP6	ARL6IP6	0	ARL6IP6
ARL8A	ARL8A	0	ARL8A
ARL8B	ARL8B	0	ARL8B
ARL9	ARL9	0	ARL9
ARMC1	ARMC1	0	ARMC1
ARMC10	ARMC10	0	ARMC10
ARMC12	ARMC12	0	ARMC12
ARMC2	ARMC2	0	ARMC2
ARMC3	ARMC3	0	ARMC3
ARMC4	ARMC4	0	ARMC4
ARMC6	ARMC6	0	ARMC6
ARMC7	ARMC7	0	ARMC7
ARMC8	ARMC8	0	ARMC8
ARMC9	ARMC9	0	ARMC9
ARMH1	ARMH1	0	ARMH1
ARMH2	ARMH2	0	ARMH2
ARMH3	ARMH3	0	ARMH3
ARMH4	ARMH4	0	ARMH4
ARMT1	ARMT1	0	ARMT1
ARNT	ARNT	0	ARNT
ARNT2	ARNT2	0	ARNT2
ARNTL	ARNTL	0	ARNTL
ARNTL2	ARNTL2	0	ARNTL2
ARPC1A	ARPC1A	0	ARPC1A
ARPC1B	ARPC1B	0	ARPC1B
ARPC2	ARPC2	0	ARPC2
ARPC3	ARPC3	0	ARPC3
ARPC4	ARPC4	0	ARPC4
ARPC5	ARPC5	0	ARPC5
ARPC5L	ARPC5L	0	ARPC5L
ARPIN	ARPIN	0	ARPIN
ARPP19	ARPP19	0	ARPP19
ARPP21	ARPP21	0	ARPP21
ARR3	ARR3	0	ARRB1
ARRDC1	ARRDC1	0	ARRDC1
ARRDC2	ARRDC2	0	ARRDC2
ARRDC3	ARRDC3	0	ARRDC3
ARRDC4	ARRDC4	0	ARRDC4
ARRDC5	ARRDC5	0	ARRDC5
ARSA	ARSA	0	ARSA
ARSB	ARSB	0	ARSB
ARSG	ARSG	0	ARSG
ARSI	ARSI	0	ARSI
ARSJ	ARSJ	0	ARSJ
ARSK	ARSK	0	ARSK
ART1	ART1	0	ART1
ART4	ART4	0	ART4
ARTN	ARTN	0	ARTN
ARV1	ARV1	0	ARV1
ARVCF	ARVCF	0	ARVCF
ARX	ARX	0	ARX
AS3MT	AS3MT	0	AS3MT
ASAH1	ASAH1	0	ASAH1
ASAH2	ASAH2	0	ASAH2
ASAP2	ASAP2	0	ASAP2
ASAP3	ASAP3	0	ASAP2
ASB1	ASB1	0	ASB1
ASB10	ASB10	0	ASB10
ASB11	ASB11	0	ASB11
ASB12	ASB12	0	ASB12
ASB13	ASB13	0	ASB13
ASB14	ASB14	0	ASB14
ASB15	ASB15	0	ASB15
ASB16	ASB16	0	ASB16
ASB18	ASB18	0	ASB18
ASB2	ASB2	0	ASB2
ASB3	ASB3	0	ASB3
ASB4	ASB4	0	ASB4
ASB5	ASB5	0	ASB5
ASB6	ASB6	0	ASB6
ASB7	ASB7	0	ASB7
ASB8	ASB8	0	ASB8
ASB9	ASB9	0	ASB9
ASCC1	ASCC1	0	ASCC1
ASCC2	ASCC2	0	ASCC2
ASCC3	ASCC3	0	ASCC3
ASCL2	ASCL2	0	ASCL1
ASCL3	ASCL3	0	ASCL3
ASCL4	ASCL4	0	ASCL4
ASF1A	ASF1A	0	ASF1A
ASF1B	ASF1B	0	ASF1B
ASH1L	ASH1L	0	ASH1L
ASH2L	ASH2L	0	ASH2L
ASIC1	ASIC1	0	ASIC1
ASIC5	ASIC5	0	ASIC5
ASIP	ASIP	0	ASIP
ASL	ASL	0	ASL
ASMT	ASMT	0	ASMT
ASMTL	ASMTL	0	ASMTL
ASNA1	GET3	0	GET3
ASNS	ASNS	0	ASNS
ASNSD1	ASNSD1	0	ASNSD1
ASPA	ASPA	0	ASPA
ASPDH	ASPDH	0	ASPDH
ASPG	ASPG	0	ASPG
ASPH	ASPH	0	ASPH
ASPHD2	ASPHD2	0	ASPHD2
ASPM	ASPM	0	ASPM
ASPN	ASPN	0	ASPN
ASPSCR1	ASPSCR1	0	ASPSCR1
ASRGL1	ASRGL1	0	ASRGL1
ASS1	ASS1	0	ASS1
ASTE1	ASTE1	0	ASTE1
ASTN1	ASTN1	0	ASTN1
ASTN2	ASTN2	0	ASTN2
ASXL1	ASXL1	0	ASXL1
ASXL2	ASXL2	0	ASXL2
ASXL3	ASXL3	0	ASXL3
ASZ1	ASZ1	0	ASZ1
ATAD1	ATAD1	0	ATAD1
ATAD2	ATAD2	0	ATAD2
ATAD2B	ATAD2B	0	ATAD2B
ATAD5	ATAD5	0	ATAD5
ATAT1	ATAT1	0	ATAT1
ATCAY	ATCAY	0	ATCAY
ATE1	ATE1	0	ATE1
ATF1	ATF1	0	ATF1
ATF2	ATF2	0	ATF2
ATF3	ATF3	0	ATF3
ATF4	ATF4	0	ATF4
ATF5	ATF5	0	ATF5
ATF6	ATF6	0	ATF6
ATF7	ATF7	0	ATF7
ATF7IP	ATF7IP	0	ATF7IP
ATF7IP2	ATF7IP2	0	ATF7IP2
ATG10	ATG10	0	ATG10
ATG101	ATG101	0	ATG101
ATG12	ATG12	0	ATG12
ATG13	ATG13	0	ATG13
ATG14	ATG14	0	ATG14
ATG16L1	ATG16L1	0	ATG16L1
ATG16L2	ATG16L2	0	ATG16L2
ATG2A	ATG2A	0	ATG2A
ATG2B	ATG2B	0	ATG2B
ATG3	ATG3	0	ATG3
ATG4A	ATG4A	0	ATG4A
ATG4B	ATG4B	0	ATG4B
ATG4C	ATG4C	0	ATG4C
ATG4D	ATG4D	0	ATG4D
ATG5	ATG5	0	ATG5
ATG7	ATG7	0	ATG7
ATG9A	ATG9A	0	ATG9A
ATIC	ATIC	0	ATIC
ATL1	ATL1	0	ATL1
ATL2	ATL2	0	ATL2
ATL3	ATL3	0	ATL3
ATM	ATM	0	ATM
ATMIN	ATMIN	0	ATMIN
ATN1	ATN1	0	ATN1
ATOH1	ATOH1	0	ATOH1
ATOH7	ATOH7	0	ATOH7
ATOH8	ATOH8	0	ATOH8
ATOX1	ATOX1	0	ATOX1
ATP10A	ATP10A	0	ATP10A
ATP10B	ATP10B	0	ATP10B
ATP10D	ATP10D	0	ATP10D
ATP11A	ATP11A	0	ATP11A
ATP11B	ATP11B	0	ATP11B
ATP11C	ATP11C	0	ATP11C
ATP12A	ATP12A	0	ATP12A
ATP13A1	ATP13A1	0	ATP13A1
ATP13A2	ATP13A2	0	ATP13A2
ATP13A3	ATP13A3	0	ATP13A3
ATP13A5	ATP13A5	0	ATP13A5
ATP1A1	ATP1A1	0	ATP1A1
ATP1B1	ATP1B1	0	ATP1B1
ATP1B3	ATP1B3	0	ATP1B3
ATP1B4	ATP1B4	0	ATP1B4
ATP23	ATP23	0	ATP23
ATP2A1	ATP2A1	0	ATP2A1
ATP2A2	ATP2A2	0	ATP2A2
ATP2A3	ATP2A3	0	ATP2A3
ATP2B1	ATP2B1	0	ATP2B1
ATP2B4	ATP2B4	0	ATP2B4
ATP2C1	ATP2C1	0	ATP2C1
ATP2C2	ATP2C2	0	ATP2C2
ATP4A	ATP4A	0	ATP4A
ATP4B	ATP4B	0	ATP4B
ATP5F1A	ATP5F1A	0	ATP5F1A
ATP5F1B	ATP5F1B	0	ATP5F1B
ATP5F1C	ATP5F1C	0	ATP5F1C
ATP5F1D	ATP5F1D	0	ATP5F1D
ATP5F1E	ATP5F1E	0	ATP5F1E
ATP5IF1	ATP5IF1	0	ATP5IF1
ATP5MC1	ATP5MC1	0	ATP5MC1
ATP5MC2	ATP5MC2	0	ATP5MC3
ATP5MC3	ATP5MC3	0	ATP5MC3
ATP5MD	ATP5MD	0	ATP5MD
ATP5ME	ATP5ME	0	ATP5ME
ATP5MF	ATP5MF	0	ATP5MF
ATP5MG	ATP5MG	0	ATP5MG
ATP5MPL	ATP5MPL	0	LOC112268080
ATP5PB	ATP5PB	0	ATP5PB
ATP5PF	ATP5PF	0	ATP5PF
ATP5PO	ATP5PO	0	ATP5PO
ATP6	ATP6	0	ATP6
ATP6AP1L	ATP6AP1L	0	ATP6AP1L
ATP6AP2	ATP6AP2	0	ATP6AP2
ATP6V0A1	ATP6V0A1	0	ATP6V0A1
ATP6V0A2	ATP6V0A2	0	ATP6V0A2
ATP6V0A4	ATP6V0A4	0	ATP6V0A4
ATP6V0B	ATP6V0B	0	ATP6V0B
ATP6V0C	ATP6V0C	0	ATP6V0C
ATP6V0D1	ATP6V0D1	0	ATP6V0D1
ATP6V0D2	ATP6V0D2	0	ATP6V0D1
ATP6V0E1	ATP6V0E1	0	ATP6V0E1
ATP6V1B1	ATP6V1B1	0	ATP6V1B1
ATP6V1B2	ATP6V1B2	0	ATP6V1B2
ATP6V1C1	ATP6V1C1	0	ATP6V1C1
ATP6V1C2	ATP6V1C2	0	ATP6V1C2
ATP6V1D	ATP6V1D	0	ATP6V1D
ATP6V1E1	ATP6V1E1	0	ATP6V1E1
ATP6V1F	ATP6V1F	0	ATP6V1F
ATP6V1G1	ATP6V1G1	0	ATP6V1G1
ATP6V1G3	ATP6V1G3	0	ATP6V1G3
ATP6V1H	ATP6V1H	0	ATP6V1H
ATP7A	ATP7A	0	ATP7A
ATP7B	ATP7B	0	ATP7B
ATP8	ATP8	1	ATP8
ATP8A1	ATP8A1	0	ATP8A1
ATP8A2	ATP8A2	0	ATP8A2
ATP8B1	ATP8B1	0	ATP8B1
ATP8B2	ATP8B2	0	ATP8B2
ATP8B3	ATP8B3	0	ATP8B3
ATP8B4	ATP8B4	0	ATP8B4
ATP9A	ATP9A	0	ATP9A
ATP9B	ATP9B	0	ATP9B
ATPAF1	ATPAF1	0	ATPAF1
ATPAF2	ATPAF2	0	ATPAF2
ATPSCKMT	ATPSCKMT	0	ATPSCKMT
ATR	ATR	0	ATR
ATRAID	ATRAID	0	ATRAID
ATRIP	ATRIP	0	ATRIP
ATRN	ATRN	0	ATRN
ATRNL1	ATRNL1	0	ATRNL1
ATRX	ATRX	0	ATRX
ATXN1	ATXN1	0	ATXN1
ATXN10	ATXN10	0	ATXN10
ATXN1L	ATXN1L	0	ATXN1L
ATXN2	ATXN2	0	ATXN2
ATXN2L	ATXN2L	0	ATXN2L
ATXN3	ATXN3	0	ATXN3
ATXN7	ATXN7	0	ATXN7
ATXN7L1	ATXN7L1	0	ATXN7L1
ATXN7L2	ATXN7L2	0	ATXN7L2
ATXN7L3	ATXN7L3	0	ATXN7L3B
AUH	AUH	0	AUH
AUNIP	AUNIP	0	AUNIP
AUP1	AUP1	0	AUP1
AURKA	AURKA	0	AURKA
AURKAIP1	AURKAIP1	0	AURKAIP1
AUTS2	AUTS2	0	AUTS2
AVEN	AVEN	0	AVEN
AVIL	AVIL	0	AVIL
AVL9	AVL9	0	AVL9
AVPI1	AVPI1	0	AVPI1
AVPR1A	AVPR1A	0	AVPR1A
AVPR1B	AVPR1B	0	AVPR1B
AXDND1	AXDND1	0	AXDND1
AXIN1	AXIN1	0	AXIN1
AXIN2	AXIN2	0	AXIN2
AXL	AXL	0	AXL
AZI2	AZI2	0	AZI2
AZIN1	AZIN1	0	AZIN1
AZIN2	AZIN2	0	AZIN2
B2M	B2M	0	B2M
B3GALNT1	B3GALNT1	0	B3GALNT1
B3GALNT2	B3GALNT2	0	B3GALNT2
B3GALT1	B3GALT1	0	B3GALT1
B3GALT2	B3GALT2	0	B3GALT2
B3GALT4	B3GALT4	0	B3GALT4
B3GALT5	B3GALT5	0	B3GALT5
B3GALT6	B3GALT6	0	B3GALT6
B3GAT1	B3GAT1	0	B3GAT1
B3GAT2	B3GAT2	0	B3GAT2
B3GAT3	B3GAT3	0	B3GAT3
B3GLCT	B3GLCT	0	B3GLCT
B3GNT2	B3GNT2	0	B3GNT2
B3GNT3	B3GNT3	0	B3GNT3
B3GNT4	B3GNT4	0	B3GNT4
B3GNT5	B3GNT5	0	B3GNT5
B3GNT7	B3GNT7	0	B3GNT7
B3GNT8	B3GNT8	0	B3GNT2
B3GNT9	B3GNT9	0	B3GNT9
B3GNTL1	B3GNTL1	0	B3GNTL1
B4GALNT1	B4GALNT1	0	B4GALNT1
B4GALNT2	B4GALNT2	0	B4GALNT2
B4GALNT3	B4GALNT3	0	B4GALNT3
B4GALNT4	B4GALNT4	0	B4GALNT4
B4GALT1	B4GALT1	0	B4GALT1
B4GALT2	B4GALT2	0	B4GALT2
B4GALT3	B4GALT3	0	B4GALT3
B4GALT4	B4GALT4	0	B4GALT4
B4GALT5	B4GALT5	0	B4GALT5
B4GALT6	B4GALT6	0	B4GALT6
B4GALT7	B4GALT7	0	B4GALT7
B4GAT1	B4GAT1	0	B4GAT1
B9D1	B9D1	0	B9D1
BAALC	BAALC	0	BAALC
BAAT	BAAT	0	BAAT
BABAM1	BABAM1	0	BABAM1
BABAM2	BABAM2	0	BABAM2
BACE1	BACE1	0	BACE1
BACE2	BACE2	0	BACE2
BACH1	BACH1	0	BACH1
BACH2	BACH2	0	BACH2
BAD	BAD	0	BAD
BAG1	BAG1	0	BAG1
BAG2	BAG2	0	BAG2
BAG3	BAG3	0	BAG3
BAG4	BAG4	0	BAG4
BAG5	BAG5	0	BAG5
BAG6	BAG6	0	BAG6
BAHCC1	BAHCC1	0	BAHCC1
BAHD1	BAHD1	0	BAHD1
BAIAP2	BAIAP2	0	BAIAP2
BAIAP2L1	BAIAP2L1	0	BAIAP2L1
BAIAP2L2	BAIAP2L2	0	BAIAP2L2
BAK1	BAK1	0	BAK1
BAMBI	BAMBI	0	BAMBI
BANF1	BANF1	0	BANF1
BANF2	BANF2	0	BANF2
BANK1	BANK1	0	BANK1
BANP	BANP	0	BANP
BAP1	BAP1	0	BAP1
BARD1	BARD1	0	BARD1
BARHL1	BARHL1	0	BARHL1
BARHL2	BARHL2	0	BARHL2
BARX1	BARX1	0	BARX1
BARX2	BARX2	0	BARX2
BASP1	BASP1	0	BASP1
BATF	BATF	0	BATF
BATF2	BATF2	0	BATF2
BATF3	BATF3	0	BATF3
BAX	BAX	0	BAX
BAZ1A	BAZ1A	0	BAZ1A
BAZ1B	BAZ1B	0	BAZ1B
BAZ2A	BAZ2A	0	BAZ2A
BAZ2B	BAZ2B	0	BAZ2B
BBIP1	BBIP1	0	BBIP1
BBOF1	BBOF1	0	BBOF1
BBOX1	BBOX1	0	BBOX1
BBS1	BBS1	0	BBS1
BBS10	BBS10	0	BBS10
BBS12	BBS12	0	BBS12
BBS2	BBS2	0	BBS2
BBS4	BBS4	0	BBS4
BBS5	BBS5	0	BBS5
BBS7	BBS7	0	BBS7
BBS9	BBS9	0	BBS9
BBX	BBX	0	BBX
BCAM	BCAM	0	BCAM
BCAN	BCAN	0	BCAN
BCAP29	BCAP29	0	BCAP29
BCAR1	BCAR1	0	BCAR1
BCAR3	BCAR3	0	BCAR3
BCAS1	BCAS1	0	BCAS1
BCAS2	BCAS2	0	BCAS2
BCAS3	BCAS3	0	BCAS3
BCAS4	BCAS4	0	BCAS4
BCAT1	BCAT1	0	BCAT1
BCCIP	BCCIP	0	BCCIP
BCDIN3D	BCDIN3D	0	BCDIN3D
BCHE	BCHE	0	BCHE
BCKDHA	BCKDHA	0	BCKDHA
BCKDHB	BCKDHB	0	BCKDHB
BCKDK	BCKDK	0	BCKDK
BCL10	BCL10	0	BCL10
BCL11A	BCL11A	0	BCL11A
BCL11B	BCL11B	0	BCL11B
BCL2	BCL2	0	BCL2
BCL2A1	BCL2A1	0	BCL2A1
BCL2L1	BCL2L1	0	BCL2L1
BCL2L11	BCL2L11	0	BCL2L11
BCL2L13	BCL2L13	0	BCL2L13
BCL2L14	BCL2L14	0	BCL2L14
BCL2L15	BCL2L15	0	BCL2L15
BCL3	BCL3	0	BCL3
BCL6	BCL6	0	BCL6
BCL7A	BCL7A	0	BCL7A
BCL7B	BCL7B	0	BCL7B
BCL7C	BCL7C	0	BCL7C
BCL9	BCL9	0	BCL9
BCL9L	BCL9L	0	BCL9L
BCLAF1	BCLAF1	0	BCLAF1
BCLAF3	BCLAF3	0	BCLAF3
BCO1	BCO1	0	BCO1
BCO2	BCO2	0	BCO2
BCOR	BCOR	0	BCOR
BCORL1	BCORL1	0	BCORL1
BCR	BCR	0	BCR
BDH1	BDH1	0	BDH1
BDH2	BDH2	0	BDH2
BDNF	BDNF	0	BDNF
BDP1	BDP1	0	BDP1
BEAN1	BEAN1	0	BEAN1
BECN1	BECN1	0	BECN1
BEGAIN	BEGAIN	0	BEGAIN
BEND2	BEND2	0	BEND2
BEND3	BEND3	0	BEND3
BEND4	BEND4	0	BEND4
BEND5	BEND5	0	BEND5
BEND6	BEND6	0	BEND6
BEND7	BEND7	0	BEND7
BEST1	BEST1	0	BEST1
BEST2	BEST2	0	BEST2
BEST3	BEST3	0	BEST3
BEST4	BEST4	0	BEST4
BET1	BET1	0	BET1
BET1L	BET1L	0	BET1L
BFAR	BFAR	0	BFAR
BFSP1	BFSP1	0	BFSP1
BFSP2	BFSP2	0	BFSP2
BGLAP	BGLAP	0	BGLAP
BHLHA15	BHLHA15	0	BHLHA15
BHLHA9	BHLHA9	0	BHLHA9
BHLHE23	BHLHE23	0	BHLHE23
BHLHE40	BHLHE40	0	BHLHE40
BHLHE41	BHLHE41	0	BHLHE41
BHMT	BHMT	0	BHMT
BICC1	BICC1	0	BICC1
BICD1	BICD1	0	BICD1
BICD2	BICD2	0	BICD2
BICDL1	BICDL1	0	BICDL1
BICDL2	BICDL2	0	BICDL2
BICRA	BICRA	0	BICRA
BICRAL	BICRAL	0	BICRAL
BID	BID	0	BID
BIN2	BIN2	0	BIN2
BIN3	BIN3	0	BIN3
BIRC2	BIRC2	0	BIRC2
BIRC5	BIRC5	0	BIRC5
BIRC6	BIRC6	0	BIRC6
BIRC7	BIRC7	0	BIRC2
BIVM	BIVM	0	BIVM
BLCAP	BLCAP	0	BLCAP
BLK	BLK	0	BLK
BLM	BLM	0	BLM
BLMH	BLMH	0	BLMH
BLNK	BLNK	0	BLNK
BLOC1S1	BLOC1S1	0	BLOC1S1
BLOC1S2	BLOC1S2	0	BLOC1S2
BLOC1S3	BLOC1S3	0	BLOC1S3
BLOC1S4	BLOC1S4	0	BLOC1S4
BLOC1S5	BLOC1S5	0	BLOC1S5
BLOC1S6	BLOC1S6	0	BLOC1S6
BLVRA	BLVRA	0	BLVRA
BLVRB	BLVRB	0	BLVRB
BLZF1	BLZF1	0	BLZF1
BMF	BMF	0	BMF
BMP1	BMP1	0	BMP1
BMP10	BMP10	0	BMP10
BMP15	BMP15	0	BMP15
BMP2	BMP2	0	BMP2
BMP2K	BMP2K	0	BMP2K
BMP3	BMP3	0	BMP3
BMP4	BMP4	0	BMP4
BMP5	BMP5	0	BMP5
BMP6	BMP6	0	BMP6
BMP7	BMP7	0	BMP7
BMPER	BMPER	0	BMPER
BMPR1A	BMPR1A	0	BMPR1A
BMPR1B	BMPR1B	0	BMPR1B
BMPR2	BMPR2	0	BMPR2
BMS1	BMS1	0	BMS1
BMT2	BMT2	0	BMT2
BMX	BMX	0	BMX
BNC1	BNC1	0	BNC1
BNC2	BNC2	0	BNC2
BNIP1	BNIP1	0	BNIP1
BNIP2	BNIP2	0	BNIP2
BNIP3	BNIP3	0	BNIP3
BNIP3L	BNIP3L	0	BNIP3L
BNIPL	BNIPL	0	BNIPL
BOC	BOC	0	BOC
BOD1	BOD1	0	BOD1
BOD1L1	BOD1L1	0	BOD1L1
BOK	BOK	0	BOK
BOLA3	BOLA3	0	BOLA3
BOLL	BOLL	0	BOLL
BOP1	BOP1	0	BOP1
BORA	BORA	0	BORA
BORCS5	BORCS5	0	BORCS5
BORCS6	BORCS6	0	BORCS6
BORCS7	BORCS7	0	BORCS7
BORCS8	BORCS8	0	BORCS8
BPGM	BPGM	0	BPGM
BPHL	BPHL	0	BPHL
BPI	BPI	0	BPI
BPNT1	BPNT1	0	BPNT1
BPTF	BPTF	0	BPTF
BRAF	BRAF	0	BRAF
BRAP	BRAP	0	BRAP
BRAT1	BRAT1	0	BRAT1
BRCA1	BRCA1	0	BRCA1
BRCA2	BRCA2	0	BRCA2
BRCC3	BRCC3	0	BRCC3
BRD1	BRD1	0	BRD1
BRD2	BRD2	0	BRD2
BRD3	BRD3	0	BRD3
BRD3OS	BRD3OS	0	BRD3OS
BRD4	BRD4	0	BRD4
BRD7	BRD7	0	BRD7
BRD8	BRD8	0	BRD8
BRD9	BRD9	0	BRD9
BRDT	BRDT	0	BRDT
BRF1	BRF1	0	BRF1
BRF2	BRF2	0	BRF2
BRI3	BRI3	0	BRI3
BRI3BP	BRI3BP	0	BRI3BP
BRICD5	BRICD5	0	BRICD5
BRINP1	BRINP1	0	BRINP1
BRINP2	BRINP2	0	BRINP2
BRINP3	BRINP3	0	BRINP3
BRIP1	BRIP1	0	BRIP1
BRIX1	BRIX1	0	BRIX1
BRMS1	BRMS1	0	BRMS1L
BRMS1L	BRMS1L	0	BRMS1L
BROX	BROX	0	BROX
BRPF1	BRPF1	0	BRPF1
BRPF3	BRPF3	0	BRPF3
BRS3	BRS3	0	BRS3
BRSK2	BRSK2	0	BRSK2
BRWD1	BRWD1	0	BRWD1
BRWD3	BRWD3	0	BRWD3
BSCL2	BSCL2	0	BSCL2
BSDC1	BSDC1	0	BSDC1
BSG	BSG	0	BSG
BSN	BSN	0	BSN
BSND	BSND	0	BSND
BSPRY	BSPRY	0	BSPRY
BST1	BST1	0	BST1
BSX	BSX	0	BSX
BTAF1	BTAF1	0	BTAF1
BTBD1	BTBD1	0	BTBD1
BTBD10	BTBD10	0	BTBD10
BTBD11	BTBD11	0	BTBD11
BTBD16	BTBD16	0	BTBD16
BTBD17	BTBD17	0	BTBD17
BTBD18	BTBD18	0	BTBD18
BTBD19	BTBD19	0	BTBD19
BTBD2	BTBD2	0	BTBD2
BTBD3	BTBD3	0	BTBD3
BTBD6	BTBD6	0	BTBD6
BTBD7	BTBD7	0	BTBD7
BTBD9	BTBD9	0	BTBD9
BTC	BTC	0	BTC
BTD	BTD	0	BTD
BTF3	BTF3	0	BTF3
BTF3L4	BTF3L4	0	BTF3L4
BTG1	BTG1	0	BTG1
BTG2	BTG2	0	BTG2
BTG4	BTG4	0	BTG4
BTK	BTK	0	BTK
BTLA	BTLA	0	BTLA
BTRC	BTRC	0	BTRC
BUB1	BUB1	0	BUB1
BUB1B	BUB1B	0	BUB1B
BUB3	BUB3	0	BUB3
BUD13	BUD13	0	BUD13
BUD23	BUD23	0	BUD23
BUD31	BUD31	0	BUD31
BVES	BVES	0	BVES
BYSL	BYSL	0	BYSL
BZW1	BZW1	0	BZW1
BZW2	BZW2	0	BZW2
C1D	C1D	0	C1D
C1GALT1C1	C1GALT1C1	0	C1GALT1C1
C1QBP	C1QBP	0	C1QBP
C1QL2	C1QL2	0	C1QL2
C1QL3	C1QL3	0	C1QL3
C1QTNF1	C1QTNF1	0	C1QTNF1
C1QTNF12	C1QTNF12	0	C1QTNF12
C1QTNF2	C1QTNF2	0	C1QTNF2
C1QTNF3	C1QTNF3	0	C1QTNF3
C1QTNF4	C1QTNF4	0	C1QTNF4
C1QTNF5	C1QTNF5	0	C1QTNF5
C1QTNF6	C1QTNF6	0	C1QTNF1
C1QTNF7	C1QTNF7	0	C1QTNF7
C1R	C1R	0	C1R
C1S	C1S	0	C1S
C2	C2	0	C2
C2CD2	C2CD2	0	C2CD2
C2CD2L	C2CD2L	0	C2CD2L
C2CD3	C2CD3	0	C2CD3
C2CD4C	C2CD4C	0	C2CD4C
C2CD4D	C2CD4D	0	C2CD4D
C2CD5	C2CD5	0	C2CD5
C5	C5	0	C5
C6	C6	0	C6
C7	C7	0	C7
C8A	C8A	0	C8A
C8B	C8B	0	C8B
C8G	C8G	0	C8G
C9	C9	0	C9
C9orf72	C9orf72	0	C9orf72
CA10	CA10	0	CA10
CA12	CA12	0	CA12
CA14	CA14	0	CA14
CA4	CA4	0	CA4
CA5A	CA5A	0	CA5B
CA6	CA6	0	CA6
CA7	CA7	0	CA7
CA8	CA8	0	CA8
CAAP1	CAAP1	0	CAAP1
CAB39	CAB39	0	CAB39
CAB39L	CAB39L	0	CAB39L
CABCOCO1	CABCOCO1	0	CABCOCO1
CABIN1	CABIN1	0	CABIN1
CABLES1	CABLES1	0	CABLES1
CABLES2	CABLES2	0	CABLES2
CABP1	CABP1	0	CABP1
CABP4	CABP4	0	CABP4
CABP7	CABP7	0	CABP7
CABYR	CABYR	0	CABYR
CACFD1	CACFD1	0	CACFD1
CACHD1	CACHD1	0	CACHD1
CACNA1A	CACNA1A	0	CACNA1A
CACNA1B	CACNA1B	0	CACNA1B
CACNA1C	CACNA1C	0	CACNA1C
CACNA1D	CACNA1D	0	CACNA1D
CACNA1E	CACNA1E	0	CACNA1E
CACNA1G	CACNA1G	0	CACNA1G
CACNA1H	CACNA1H	0	CACNA1H
CACNA1I	CACNA1I	0	CACNA1I
CACNA1S	CACNA1S	0	CACNA1S
CACNA2D1	CACNA2D1	0	CACNA2D1
CACNA2D2	CACNA2D2	0	CACNA2D2
CACNA2D3	CACNA2D3	0	CACNA2D3
CACNA2D4	CACNA2D4	0	CACNA2D4
CACNB1	CACNB1	0	CACNB1
CACNB2	CACNB2	0	CACNB2
CACNB3	CACNB3	0	CACNB3
CACNB4	CACNB4	0	CACNB4
CACNG1	CACNG1	0	CACNG1
CACNG2	CACNG2	0	CACNG2
CACNG3	CACNG3	0	CACNG3
CACNG4	CACNG4	0	CACNG4
CACNG5	CACNG5	0	CACNG5
CACNG6	CACNG6	0	CACNG6
CACTIN	CACTIN	0	CACTIN
CACUL1	CACUL1	0	CACUL1
CACYBP	CACYBP	0	CACYBP
CAD	CAD	0	CAD
CADM1	CADM1	0	CADM1
CADM2	CADM2	0	CADM2
CADM3	CADM3	0	CADM3
CADPS	CADPS	0	CADPS
CADPS2	CADPS2	0	CADPS2
CALB1	CALB1	0	CALB1
CALB2	CALB2	0	CALB2
CALCB	CALCB	0	CALCB
CALCOCO1	CALCOCO1	0	CALCOCO1
CALCOCO2	CALCOCO2	0	CALCOCO2
CALCR	CALCR	0	CALCR
CALCRL	CALCRL	0	CALCRL
CALD1	CALD1	0	CALD1
CALHM1	CALHM1	0	CALHM1
CALHM2	CALHM2	0	CALHM2
CALHM3	CALHM3	0	CALHM3
CALHM6	CALHM6	0	CALHM6
CALM1	CALM1	0	CALM3
CALM2	CALM2	0	CALM3
CALML4	CALML4	0	CALML4
CALML5	CALML5	0	CALM3
CALML6	CALML6	0	CALML6
CALN1	CALN1	0	CALN1
CALR	CALR	0	CALR
CALR3	CALR3	0	CALR
CALU	CALU	0	CALU
CALY	CALY	0	NSG1
CAMK1	CAMK1	0	CAMK1
CAMK1D	CAMK1D	0	CAMK1D
CAMK1G	CAMK1G	0	CAMK1G
CAMK2A	CAMK2A	0	CAMK2A
CAMK2B	CAMK2B	0	CAMK2B
CAMK2D	CAMK2D	0	CAMK2D
CAMK2G	CAMK2G	0	CAMK2G
CAMK2N2	CAMK2N2	0	CAMK2N2
CAMK4	CAMK4	0	CAMK4
CAMKK1	CAMKK1	0	CAMKK1
CAMKK2	CAMKK2	0	CAMKK2
CAMKMT	CAMKMT	0	CAMKMT
CAMKV	CAMKV	0	CAMKV
CAMLG	CAMLG	0	CAMLG
CAMSAP1	CAMSAP1	0	CAMSAP1
CAMSAP2	CAMSAP2	0	CAMSAP2
CAMSAP3	CAMSAP3	0	CAMSAP3
CAMTA1	CAMTA1	0	CAMTA1
CAND1	CAND1	0	CAND1
CANT1	CANT1	0	CANT1
CANX	CANX	0	CANX
CAP1	CAP1	0	CAP1
CAP2	CAP2	0	CAP2
CAPG	CAPG	0	CAPG
CAPN1	CAPN1	0	CAPN1
CAPN10	CAPN10	0	CAPN10
CAPN11	CAPN11	0	CAPN1
CAPN13	CAPN13	0	CAPN13
CAPN15	CAPN15	0	CAPN15
CAPN2	CAPN2	0	CAPN2
CAPN3	CAPN3	0	CAPN3
CAPN5	CAPN5	0	CAPN5
CAPN6	CAPN6	0	CAPN5
CAPN7	CAPN7	0	CAPN7
CAPN9	CAPN9	0	CAPN9
CAPNS1	CAPNS1	0	CAPNS1
CAPNS2	CAPNS2	0	CAPNS2
CAPRIN1	CAPRIN1	0	CAPRIN1
CAPRIN2	CAPRIN2	0	CAPRIN2
CAPS	CAPS	0	CAPSL
CAPS2	CAPS2	0	CAPS2
CAPSL	CAPSL	0	CAPSL
CAPZA1	CAPZA1	0	CAPZA1
CAPZA2	CAPZA2	0	CAPZA2
CAPZA3	CAPZA3	0	CAPZA3
CAPZB	CAPZB	0	CAPZB
CARD10	CARD10	0	CARD10
CARD11	CARD11	0	CARD11
CARD19	CARD19	0	CARD19
CARD9	CARD9	0	CARD9
CARF	CARF	0	CARF
CARHSP1	CARHSP1	0	CARHSP1
CARM1	CARM1	0	CARM1
CARMIL1	CARMIL1	0	CARMIL1
CARMIL3	CARMIL3	0	CARMIL3
CARNMT1	CARNMT1	0	CARNMT1
CARNS1	CARNS1	0	CARNS1
CARS	CARS1	0	CARS1
CARS2	CARS2	0	CARS2
CARTPT	CARTPT	0	CARTPT
CASC1	CFAP94	0	CFAP94
CASC3	CASC3	0	CASC3
CASC4	GOLM2	0	GOLM2
CASD1	CASD1	0	CASD1
CASK	CASK	0	CASK
CASKIN1	CASKIN1	0	CASKIN1
CASKIN2	CASKIN2	0	CASKIN2
CASP14	CASP14	0	CASP14
CASP2	CASP2	0	CASP2
CASP3	CASP3	0	CASP3
CASP7	CASP7	0	CASP7
CASP8AP2	CASP8AP2	0	CASP8AP2
CASP9	CASP9	0	CASP9
CASQ1	CASQ1	0	CASQ1
CASQ2	CASQ2	0	CASQ2
CASR	CASR	0	CASR
CASS4	CASS4	0	CASS4
CAST	CAST	0	CAST
CASTOR1	CASTOR1	0	CASTOR1
CASTOR2	CASTOR2	0	CASTOR2
CASZ1	CASZ1	0	CASZ1
CAT	CAT	0	CAT
CATIP	CATIP	0	CATIP
CATSPER2	CATSPER2	0	CATSPER2
CATSPER3	CATSPER3	0	CATSPER3
CATSPER4	CATSPER4	0	CATSPER4
CATSPERB	CATSPERB	0	CATSPERB
CATSPERD	CATSPERD	0	CATSPERD
CATSPERE	CATSPERE	0	CATSPERE
CAV1	CAV1	0	CAV1
CAV2	CAV2	0	CAV2
CAV3	CAV3	0	CAV3
CAVIN1	CAVIN1	0	CAVIN1
CAVIN2	CAVIN2	0	CAVIN2
CAVIN4	CAVIN4	0	CAVIN4
CBARP	CBARP	0	CBARP
CBFA2T2	CBFA2T2	0	CBFA2T2
CBFA2T3	CBFA2T3	0	CBFA2T3
CBFB	CBFB	0	CBFB
CBL	CBL	0	CBL
CBLB	CBLB	0	CBLB
CBLC	CBLC	0	CBLB
CBLIF	CBLIF	0	CBLIF
CBLL1	CBLL1	0	CBLL1
CBLN1	CBLN1	0	CBLN1
CBLN2	CBLN2	0	CBLN2
CBLN4	CBLN4	0	CBLN4
CBR4	CBR4	0	CBR4
CBWD3	CBWD1	0	CBWD2
CBX1	CBX1	0	CBX1
CBX2	CBX2	0	CBX2
CBX3	CBX3	0	CBX3
CBX4	CBX4	0	CBX4
CBX5	CBX5	0	CBX5
CBX6	CBX6	0	CBX6
CBX7	CBX7	0	CBX7
CBX8	CBX8	0	CBX8
CBY1	CBY1	0	CBY1
CBY3	CBY3	0	CBY3
CC2D1A	CC2D1A	0	CC2D1A
CC2D1B	CC2D1B	0	CC2D1B
CC2D2A	CC2D2A	0	CC2D2A
CC2D2B	CC2D2B	0	CC2D2B
CCAR1	CCAR1	0	CCAR1
CCAR2	CCAR2	0	CCAR2
CCBE1	CCBE1	0	CCBE1
CCDC102A	CCDC102A	0	CCDC102A
CCDC102B	CCDC102B	0	CCDC102B
CCDC103	CCDC103	0	CCDC103
CCDC105	CCDC105	0	CCDC105
CCDC106	CCDC106	0	CCDC106
CCDC110	CCDC110	0	CCDC110
CCDC112	CCDC112	0	CCDC112
CCDC113	CCDC113	0	CCDC113
CCDC114	CCDC114	0	CCDC114
CCDC116	CCDC116	0	CCDC116
CCDC117	CCDC117	0	CCDC117
CCDC120	CCDC120	0	CCDC120
CCDC122	CCDC122	0	CCDC122
CCDC124	CCDC124	0	CCDC124
CCDC125	CCDC125	0	CCDC125
CCDC126	CCDC126	0	CCDC126
CCDC127	CCDC127	0	CCDC127
CCDC13	CCDC13	0	CCDC13
CCDC130	CCDC130	0	CCDC130
CCDC134	CCDC134	0	CCDC134
CCDC136	CCDC136	0	CCDC136
CCDC137	CCDC137	0	CCDC137
CCDC138	CCDC138	0	CCDC138
CCDC14	CCDC14	0	CCDC14
CCDC141	CCDC141	0	CCDC141
CCDC142	CCDC142	0	CCDC142
CCDC146	CCDC146	0	CCDC146
CCDC148	CCDC148	0	CCDC148
CCDC149	CCDC149	0	CCDC149
CCDC15	CCDC15	0	CCDC15
CCDC150	CCDC150	0	CCDC150
CCDC151	CCDC151	0	CCDC151
CCDC152	CCDC152	0	CCDC152
CCDC153	CCDC153	0	CCDC153
CCDC155	KASH5	0	KASH5
CCDC157	CCDC157	0	CCDC157
CCDC158	CCDC158	0	CCDC158
CCDC159	CCDC159	0	CCDC159
CCDC160	CCDC160	0	CCDC160
CCDC166	CCDC166	0	CCDC166
CCDC167	CCDC167	0	CCDC167
CCDC17	CCDC17	0	CCDC17
CCDC170	CCDC170	0	CCDC170
CCDC171	CCDC171	0	CCDC171
CCDC172	CCDC172	0	CCDC172
CCDC173	CCDC173	0	CCDC173
CCDC174	CCDC174	0	CCDC174
CCDC177	CCDC177	0	CCDC177
CCDC178	CCDC178	0	CCDC178
CCDC18	CCDC18	0	CCDC18
CCDC180	CCDC180	1	CCDC180
CCDC181	CCDC181	0	CCDC181
CCDC182	CCDC182	0	CCDC182
CCDC183	CCDC183	0	CCDC183
CCDC185	CCDC185	0	CCDC185
CCDC186	CCDC186	0	CCDC186
CCDC189	CCDC189	0	CCDC189
CCDC190	CCDC190	0	CCDC190
CCDC191	CCDC191	0	CCDC191
CCDC194	CCDC194	0	CCDC194
CCDC197	CCDC197	0	CCDC197
CCDC198	CCDC198	0	CCDC198
CCDC24	CCDC24	0	CCDC24
CCDC25	CCDC25	0	CCDC25
CCDC27	CCDC27	0	CCDC27
CCDC28A	CCDC28A	0	CCDC28A
CCDC28B	CCDC28B	0	CCDC28B
CCDC3	CCDC3	0	CCDC3
CCDC30	CCDC30	0	CCDC30
CCDC32	CCDC32	0	CCDC32
CCDC33	CCDC33	0	CCDC33
CCDC34	CCDC34	0	CCDC34
CCDC36	IHO1	0	IHO1
CCDC38	CCDC38	0	CCDC38
CCDC39	CCDC39	0	CCDC39
CCDC40	CCDC40	0	CCDC40
CCDC42	CCDC42	0	CCDC42
CCDC43	CCDC43	0	CCDC43
CCDC47	CCDC47	0	CCDC47
CCDC50	CCDC50	0	CCDC50
CCDC51	CCDC51	0	CCDC51
CCDC57	CCDC57	0	CCDC57
CCDC58	CCDC58	0	CCDC58
CCDC59	CCDC59	0	CCDC59
CCDC6	CCDC6	0	CCDC6
CCDC60	CCDC60	0	CCDC60
CCDC61	CCDC61	0	CCDC61
CCDC62	CCDC62	0	CCDC62
CCDC63	CCDC63	0	CCDC63
CCDC65	CCDC65	0	CCDC65
CCDC66	CCDC66	0	CCDC66
CCDC68	CCDC68	0	CCDC68
CCDC69	CCDC69	0	CCDC69
CCDC70	CCDC70	0	CCDC70
CCDC71	CCDC71	0	CCDC71
CCDC71L	CCDC71L	0	CCDC71L
CCDC73	CCDC73	0	CCDC73
CCDC77	CCDC77	0	CCDC77
CCDC78	CCDC78	0	CCDC78
CCDC80	CCDC80	0	CCDC80
CCDC81	CCDC81	0	CCDC81
CCDC82	CCDC82	0	CCDC82
CCDC83	CCDC83	0	CCDC83
CCDC84	CENATAC	0	CENATAC
CCDC85A	CCDC85A	0	CCDC85A
CCDC85C	CCDC85C	0	CCDC85C
CCDC86	CCDC86	0	CCDC86
CCDC87	CCDC87	0	CCDC87
CCDC88A	CCDC88A	0	CCDC88A
CCDC88C	CCDC88C	0	CCDC88C
CCDC89	CCDC89	0	CCDC89
CCDC9	CCDC9	0	CCDC9
CCDC90B	CCDC90B	0	CCDC90B
CCDC91	CCDC91	0	CCDC91
CCDC92	CCDC92	0	CCDC92
CCDC92B	CCDC92B	0	CCDC92B
CCDC93	CCDC93	0	CCDC93
CCDC96	CCDC96	0	CCDC96
CCDC97	CCDC97	0	CCDC97
CCDC9B	CCDC9B	0	CCDC9B
CCER2	CCER2	0	CCER2
CCHCR1	CCHCR1	0	CCHCR1
CCIN	CCIN	0	CCIN
CCK	CCK	0	CCK
CCKAR	CCKAR	0	CCKAR
CCL20	CCL20	0	CCL20
CCL22	CCL22	0	CCL17
CCL28	CCL28	0	CCL28
CCM2	CCM2	0	CCM2
CCM2L	CCM2L	0	CCM2L
CCN1	CCN1	0	CCN1
CCN2	CCN2	0	CCN2
CCN3	CCN3	0	CCN3
CCN4	CCN4	0	CCN4
CCN5	CCN5	0	CCN5
CCN6	CCN6	0	CCN6
CCNA1	CCNA1	0	CCNA1
CCNA2	CCNA2	0	CCNA2
CCNB1	CCNB1	0	CCNB1
CCNB1IP1	CCNB1IP1	0	CCNB1IP1
CCNB2	CCNB2	0	CCNB2
CCNB3	CCNB3	0	CCNB3
CCNC	CCNC	0	CCNC
CCND1	CCND1	0	CCND1
CCND2	CCND2	0	CCND2
CCND3	CCND3	0	CCND3
CCNDBP1	CCNDBP1	0	CCNDBP1
CCNE1	CCNE1	0	CCNE1
CCNE2	CCNE2	0	CCNE2
CCNF	CCNF	0	CCNF
CCNG1	CCNG1	0	CCNG1
CCNG2	CCNG2	0	CCNG2
CCNH	CCNH	0	CCNH
CCNI	CCNI	0	CCNI
CCNI2	CCNI2	0	CCNI
CCNJ	CCNJ	0	CCNJ
CCNJL	CCNJL	0	CCNJL
CCNK	CCNK	0	CCNK
CCNL1	CCNL1	0	CCNL1
CCNL2	CCNL2	0	CCNL2
CCNO	CCNO	0	CCNO
CCNQ	CCNQ	0	CCNQ
CCNT1	CCNT1	0	CCNT1
CCNT2	CCNT2	0	CCNT2
CCNY	CCNY	0	CCNY
CCNYL1	CCNYL1	0	CCNYL1
CCP110	CCP110	0	CCP110
CCPG1	CCPG1	0	CCPG1
CCR10	CCR10	0	CCR9
CCR4	CCR4	0	CCR4
CCR7	CCR7	0	CCR7
CCS	CCS	0	CCS
CCSAP	CCSAP	0	CCSAP
CCSER1	CCSER1	0	CCSER1
CCSER2	CCSER2	0	CCSER2
CCT2	CCT2	0	CCT2
CCT3	CCT3	0	CCT3
CCT4	CCT4	0	CCT4
CCT5	CCT5	0	CCT5
CCT6A	CCT6A	0	CCT6A
CCT7	CCT7	0	CCT7
CCT8	CCT8	0	CCT8
CCZ1	CCZ1	0	CCZ1
CD101	CD101	0	CD101
CD109	CD109	0	CD109
CD151	CD151	0	CD151
CD164	CD164	0	CD164
CD164L2	CD164L2	0	CD164L2
CD180	CD180	0	CD180
CD200R1	CD200R1	0	CD200R1
CD226	CD226	0	CD226
CD244	CD244	0	CD244
CD247	CD247	0	CD247
CD248	CD248	0	CD248
CD274	CD274	0	CD274
CD276	CD276	0	CD276
CD28	CD28	0	CD28
CD2AP	CD2AP	0	CD2AP
CD2BP2	CD2BP2	0	CD2BP2
CD34	CD34	0	CD34
CD36	CD36	0	CD36
CD37	CD37	0	CD37
CD3E	CD3E	0	CD3E
CD3EAP	POLR1G	0	POLR1G
CD3G	CD3G	0	CD3G
CD4	CD4	0	CD4
CD40	CD40	0	CD40
CD40LG	CD40LG	0	CD40LG
CD44	CD44	0	CD44
CD47	CD47	0	CD47
CD5	CD5	0	CD5
CD58	CD58	0	CD58
CD59	CD59	0	CD59
CD6	CD6	0	CD6
CD63	CD63	0	CD63
CD74	CD74	0	CD74
CD79A	CD79A	0	CD79A
CD79B	CD79B	0	CD79B
CD80	CD80	0	CD80
CD81	CD81	0	CD81
CD82	CD82	0	CD82
CD83	CD83	0	CD83
CD8A	CD8A	0	CD8A
CD8B	CD8B	0	CD8B
CD9	CD9	0	CD9
CD96	CD96	0	CD96
CD99	CD99	0	CD99
CD99L2	CD99L2	0	CD99L2
CDA	CDA	0	CDA
CDADC1	CDADC1	0	CDADC1
CDAN1	CDAN1	0	CDAN1
CDC123	CDC123	0	CDC123
CDC14A	CDC14A	0	CDC14A
CDC14B	CDC14B	0	CDC14B
CDC16	CDC16	0	CDC16
CDC20	CDC20	0	CDC20
CDC20B	CDC20B	0	CDC20B
CDC23	CDC23	0	CDC23
CDC25A	CDC25A	0	CDC25A
CDC25B	CDC25B	0	CDC25B
CDC25C	CDC25C	0	CDC25C
CDC26	CDC26	0	CDC26
CDC27	CDC27	0	CDC27
CDC34	CDC34	0	CDC34
CDC37	CDC37	0	CDC37
CDC37L1	CDC37L1	0	CDC37L1
CDC40	CDC40	0	CDC40
CDC42	CDC42	0	CDC42
CDC42BPA	CDC42BPA	0	CDC42BPA
CDC42BPB	CDC42BPB	0	CDC42BPB
CDC42BPG	CDC42BPG	0	CDC42BPA
CDC42EP1	CDC42EP1	0	CDC42EP4
CDC42EP2	CDC42EP2	0	CDC42EP2
CDC42EP3	CDC42EP3	0	CDC42EP3
CDC42EP4	CDC42EP4	0	CDC42EP4
CDC42EP5	CDC42EP5	0	CDC42EP5
CDC42SE1	CDC42SE1	0	CDC42SE1
CDC42SE2	CDC42SE2	0	CDC42SE2
CDC45	CDC45	0	CDC45
CDC5L	CDC5L	0	CDC5L
CDC6	CDC6	0	CDC6
CDC7	CDC7	0	CDC7
CDC73	CDC73	0	CDC73
CDCA2	CDCA2	0	CDCA2
CDCA3	CDCA3	0	CDCA3
CDCA4	CDCA4	0	CDCA4
CDCA5	CDCA5	0	CDCA5
CDCA7	CDCA7	0	CDCA7
CDCA7L	CDCA7L	0	CDCA7L
CDCA8	CDCA8	0	CDCA8
CDCP1	CDCP1	0	CDCP1
CDCP2	CDCP2	0	CDCP2
CDH11	CDH11	0	CDH11
CDH12	CDH12	0	CDH12
CDH13	CDH13	0	CDH13
CDH15	CDH15	0	CDH15
CDH16	CDH16	0	CDH16
CDH17	CDH17	0	CDH17
CDH18	CDH18	0	CDH18
CDH19	CDH19	0	CDH19
CDH2	CDH2	0	CDH2
CDH20	CDH20	0	CDH20
CDH22	CDH22	0	CDH22
CDH24	CDH24	0	CDH24
CDH26	CDH26	0	CDH26
CDH4	CDH4	0	CDH4
CDH5	CDH5	0	CDH5
CDH7	CDH7	0	CDH7
CDH8	CDH8	0	CDH8
CDH9	CDH9	0	CDH9
CDHR1	CDHR1	0	CDHR1
CDHR2	CDHR2	0	CDHR2
CDHR3	CDHR3	0	CDHR3
CDHR4	CDHR4	0	CDHR4
CDHR5	CDHR5	0	CDHR5
CDIP1	CDIP1	0	CDIP1
CDIPT	CDIPT	0	CDIPT
CDK1	CDK1	0	CDK1
CDK10	CDK10	0	CDK10
CDK12	CDK12	0	CDK12
CDK13	CDK13	0	CDK13
CDK14	CDK14	0	CDK14
CDK15	CDK15	0	CDK15
CDK17	CDK17	0	CDK17
CDK18	CDK18	0	CDK18
CDK19	CDK19	0	CDK19
CDK2	CDK2	0	CDK2
CDK20	CDK20	0	CDK20
CDK2AP1	CDK2AP1	0	CDK2AP1
CDK2AP2	CDK2AP2	0	CDK2AP2
CDK3	CDK3	0	CDK3
CDK4	CDK4	0	CDK4
CDK5	CDK5	0	CDK5
CDK5RAP1	CDK5RAP1	0	CDK5RAP1
CDK5RAP2	CDK5RAP2	0	CDK5RAP2
CDK5RAP3	CDK5RAP3	0	CDK5RAP3
CDK6	CDK6	0	CDK6
CDK7	CDK7	0	CDK7
CDK8	CDK8	0	CDK8
CDK9	CDK9	0	CDK9
CDKAL1	CDKAL1	0	CDKAL1
CDKL1	CDKL1	0	CDKL1
CDKL2	CDKL2	0	CDKL2
CDKL5	CDKL5	0	CDKL5
CDKN1A	CDKN1A	0	CDKN1A
CDKN1B	CDKN1B	0	CDKN1B
CDKN1C	CDKN1C	0	CDKN1C
CDKN2AIP	CDKN2AIP	0	CDKN2AIP
CDKN2AIPNL	CDKN2AIPNL	0	CDKN2AIPNL
CDKN2C	CDKN2C	0	CDKN2C
CDKN2D	CDKN2D	0	CDKN2D
CDKN3	CDKN3	0	CDKN3
CDNF	CDNF	0	CDNF
CDO1	CDO1	0	CDO1
CDON	CDON	0	CDON
CDPF1	CDPF1	0	CDPF1
CDR2	CDR2	0	CDR2
CDR2L	CDR2L	0	CDR2L
CDRT1	CDRT1	0	FBXW10
CDRT4	CDRT4	0	CDRT4
CDS1	CDS1	0	CDS1
CDS2	CDS2	0	CDS2
CDT1	CDT1	0	CDT1
CDV3	CDV3	0	CDV3
CDX1	CDX1	0	CDX1
CDX2	CDX2	0	CDX2
CDX4	CDX4	0	CDX4
CDYL	CDYL	0	CDYL
CDYL2	CDYL2	0	CDYL2
CEACAM19	CEACAM19	0	CEACAM19
CEBPA	CEBPA	0	CEBPA
CEBPB	CEBPB	0	CEBPB
CEBPE	CEBPE	0	CEBPE
CEBPG	CEBPG	0	CEBPG
CEBPZ	CEBPZ	0	CEBPZ
CEBPZOS	CEBPZOS	0	CEBPZOS
CEL	CEL	0	CEL
CELA3B	CELA3B	0	CELA3B
CELF1	CELF1	0	CELF1
CELF2	CELF2	0	CELF2
CELF3	CELF3	0	CELF3
CELF4	CELF4	0	CELF4
CELF5	CELF5	0	CELF5
CELF6	CELF6	0	CELF4
CELSR1	CELSR1	0	CELSR1
CELSR2	CELSR2	0	CELSR2
CELSR3	CELSR3	0	CELSR3
CEMIP	CEMIP	0	CEMIP
CEMIP2	CEMIP2	0	CEMIP2
CEND1	CEND1	0	CEND1
CENPC	CENPC	0	CENPC
CENPE	CENPE	0	CENPE
CENPF	CENPF	0	CENPF
CENPH	CENPH	0	CENPH
CENPI	CENPI	0	CENPI
CENPJ	CENPJ	0	CENPJ
CENPK	CENPK	0	CENPK
CENPL	CENPL	0	CENPL
CENPM	CENPM	0	CENPM
CENPN	CENPN	0	CENPN
CENPO	CENPO	0	CENPO
CENPP	CENPP	0	CENPP
CENPQ	CENPQ	0	CENPQ
CENPT	CENPT	0	CENPT
CENPU	CENPU	0	CENPU
[truncated: 19,433 more rows]
